# Supplementary material for: Unveiling the carbon-reduction potential of data sharing: A quasi-experimental investigation of public data open platforms in Chinese cities
Source: PLoS One. 2025 May 28;20(5):e0324036. doi: 10.1371/journal.pone.0324036 (PMC12118873; doi:10.1371/journal.pone.0324036)
Supplement: S1 Dataset — (XLSX) [file pone.0324036.s001.xlsx]

## Sheet: Sheet1
City	Year	CI	CP	DATA	GDP	GDP_2	IS	ECS	Finance	GOV	Urban	FDI	ER	GTI	RAE	DI	MI	RE
city1	year2006	26.2078	3.26606	0	9.46265	89.5417	0.378284	0.744448	1.76407	0.157089	0.5567	0.000447	0.2677	3.51482	0.21749	0.009635	17.9998	0
city1	year2007	22.6972	3.12224	0	9.6249	92.6387	0.379735	0.730218	1.79263	0.14855	0.5609	0.00072	0.2677	3.53435	0.211739	0.012202	21.5196	0
city1	year2008	16.4714	2.80162	0	9.94396	98.8824	0.319444	0.780107	1.46346	0.1672	0.5643	0.000731	0.2467	3.53134	0.243	0.013731	14.9771	0
city1	year2009	13.4408	2.59829	0	10.1478	102.978	0.281986	0.837176	1.64286	0.18283	0.5675	0.00119	0.1415	3.52189	0.28823	0.01482	17.1623	0
city1	year2010	10.91	2.38968	0	10.4009	108.179	0.264836	0.940463	1.3819	0.158934	0.5794	0.003083	0.2249	3.57963	0.287827	0.019347	17.5749	0
city1	year2011	11.7214	2.46142	0	10.4106	108.381	0.426696	0.753851	1.5375	0.18816	0.5867	0.002803	0.2387	3.66234	0.243522	0.0206	14.968	0
city1	year2012	11.7762	2.46608	0	10.3831	107.809	0.315507	0.848657	1.72217	0.203601	0.5893	0.005968	0.2443	3.64009	0.227011	0.019463	17.872	0
city1	year2013	15.6135	2.74813	0	10.1733	103.496	0.40556	0.832067	2.27011	0.261887	0.5878	0.001683	0.255	3.71109	0.186465	0.02345	15.4491	0
city1	year2014	17.7094	2.8741	0	10.1315	102.647	0.447037	0.863601	2.59967	0.28973	0.5882	0.003326	0.3146	3.76167	0.151684	0.022624	15.2828	0
city1	year2015	21.9359	3.08812	0	10.1195	102.404	0.471086	0.855153	2.84238	0.340748	0.5669	0.002255	0.372	3.91548	0.19166	0.02238	13.3793	0
city1	year2016	21.3427	3.06071	0	10.1849	103.732	0.487996	0.846126	3.1363	0.423203	0.5807	0.007757	0.3992	3.94416	0.239009	0.029382	13.9112	0
city1	year2017	20.0587	2.99866	0	10.2841	105.763	0.496066	0.9044	2.97714	0.378117	0.6224	0.000758	0.3953	3.94938	0.282877	0.029974	17.9664	0
city1	year2018	17.6638	2.87152	0	10.3744	107.628	0.477827	0.895156	2.77394	0.37661	0.6205	0.001351	0.2179	3.93331	0.352835	0.028068	18.6566	0
city1	year2019	19.3873	2.96462	0	10.306	106.214	0.444119	0.878627	3.15633	0.591331	0.619	0.00227	0.4034	4.06469	0.340504	0.027554	17.6063	0
city1	year2020	22.3179	3.10539	0	10.2028	104.097	0.441997	0.897085	4.09322	0.606837	0.7716	0.003378	0.3605	4.10464	0.278413	0.029906	14.761	0
city1	year2021	20.3545	3.0133	0	10.4357	108.904	0.40968	0.881641	4.24714	0.367422	0.3584	0.003513	0.2985	4.13823	0.275534	0.040974	17.445	0
city2	year2006	28.2224	3.34012	0	9.95651	99.1321	0.387886	0.852584	2.16253	0.112826	0.4901	0.080257	0.193	4.07456	0.313693	0.012765	18.3679	1
city2	year2007	24.8685	3.2136	0	10.1816	103.665	0.414044	0.78034	2.58418	0.153505	0.496	0.080817	0.193	4.04016	0.261872	0.016245	15.3397	1
city2	year2008	19.4131	2.96595	0	10.3278	106.663	0.445824	0.804991	2.60214	0.198689	0.532	0.074168	0.264	3.97211	0.210853	0.019515	16.9105	1
city2	year2009	16.5184	2.80448	0	10.4843	109.921	0.598622	0.79091	3.74579	0.233363	0.545	0.066651	0.3326	3.99747	0.199903	0.01403	16.6868	1
city2	year2010	14.1702	2.65114	0	10.7493	115.547	0.634208	0.78471	3.66066	0.231772	0.6621	0.058161	0.2016	4.08341	0.17218	0.018195	15.8118	1
city2	year2011	10.9351	2.39197	0	10.7237	114.998	0.642519	0.789177	3.03113	0.252245	0.6723	0.051205	0.4163	3.98754	0.164613	0.040828	16.9649	1
city2	year2012	10.1471	2.31719	0	10.7443	115.44	0.652805	0.795496	2.94838	0.249978	0.6832	0.044971	0.2919	4.05216	0.131951	0.032986	15.7902	1
city2	year2013	10.0492	2.30749	0	11.0728	122.607	0.66951	0.830622	4.13539	0.236743	0.6989	0.040128	0.2709	4.15456	0.116251	0.03494	15.5881	1
city2	year2014	9.56635	2.25825	0	10.9075	118.974	0.650149	0.790339	4.30565	0.260691	0.7097	0.03514	0.3118	4.18461	0.035698	0.046065	17.0159	1
city2	year2015	8.07265	2.08848	0	10.9765	120.484	0.657234	0.778274	4.77401	0.271479	0.7203	0.02141	0.2255	4.12132	0.126708	0.04948	13.5055	1
city2	year2016	7.40353	2.00196	0	11.0552	122.217	0.66091	0.862408	5.38463	0.264461	0.739	0.029084	0.3245	4.14215	0.172292	0.113819	14.3027	1
city2	year2017	7.15203	1.9674	0	11.1613	124.575	0.676268	0.790668	5.50451	0.242789	0.7491	0.00888	0.2571	4.19266	0.198823	0.06266	16.249	1
city2	year2018	6.38028	1.85321	0	11.2571	126.722	0.686785	0.78624	4.68034	0.30027	0.7593	0.011538	0.3069	4.17571	0.193287	0.062008	17.1898	1
city2	year2019	6.06177	1.802	1	11.3749	129.388	0.72873	0.790406	4.17628	0.317679	0.7626	0.026658	0.2396	4.17781	0.180334	0.0621	18.0797	1
city2	year2020	5.96366	1.78568	1	11.1369	124.031	0.723246	0.814952	4.16584	0.287307	0.7028	0.0417	0.1858	4.1255	0.186274	0.072184	18.8608	1
city2	year2021	5.54065	1.71211	1	11.2874	127.405	0.738426	0.818205	3.66207	0.242373	0.7116	0.044685	0.0854	4.17686	0.163714	0.105796	16.3154	1
city3	year2006	6.17955	1.82125	0	9.75156	95.0929	0.357776	0.876307	1.51889	0.074577	0.423	0.008963	0.2882	2.35166	0.422035	0.013139	15.079	0
city3	year2007	5.17481	1.6438	0	9.94025	98.8086	0.349319	0.920363	1.41582	0.08375	0.423	0.007455	0.684	2.4012	0.375369	0.013154	14.0924	0
city3	year2008	4.52682	1.51002	0	10.1428	102.876	0.313936	0.921749	1.38991	0.079497	0.4331	0.006873	0.684	2.4918	0.331962	0.013801	16.3127	0
city3	year2009	4.24458	1.44564	0	10.3212	106.527	0.360642	0.907291	1.23558	0.093905	0.444	0.006368	0.2483	2.55028	0.347249	0.015006	18.7164	0
city3	year2010	2.98571	1.09384	0	10.5432	111.159	0.334961	0.906378	1.4978	0.099487	0.5112	0.005995	0.2542	2.39888	0.322084	0.016748	17.6751	0
city3	year2011	2.57415	0.94552	0	10.7868	116.355	0.334722	0.913105	1.43987	0.09973	0.515	0.004904	0.4213	2.45408	0.326733	0.022652	15.7156	0
city3	year2012	2.76442	1.01683	0	10.886	118.505	0.33415	0.917235	1.53342	0.114407	0.521	0.004855	0.5358	2.62409	0.293622	0.024414	16.5127	0
city3	year2013	2.52384	0.92578	0	10.8809	118.394	0.321266	0.921416	1.55654	0.126803	0.5363	0.005239	0.4813	2.63165	0.363796	0.026425	17.975	0
city3	year2014	2.26968	0.81964	0	11.0758	122.673	0.324073	0.927565	1.48002	0.122671	0.551	0.005317	0.62	2.59945	0.350769	0.02531	19.4713	0
city3	year2015	2.1564	0.768442	0	11.1269	123.808	0.341963	0.922891	1.48324	0.140494	0.5627	0.005685	0.5817	2.56504	0.315911	0.02519	14.1299	0
city3	year2016	1.90863	0.646388	0	11.2018	125.48	0.350937	0.923753	1.4803	0.136393	0.575	0.0061	0.355	2.55682	0.287093	0.030121	14.0978	0
city3	year2017	2.00134	0.693816	0	11.3185	128.108	0.360238	0.977078	1.41257	0.138077	0.5904	0.005909	0.5763	2.7012	0.287663	0.028533	17.0081	0
city3	year2018	1.91775	0.651154	0	11.4231	130.487	0.357664	0.980771	1.31925	0.126226	0.6023	0.001118	0.3836	2.74877	0.247451	0.028563	14.9057	0
city3	year2019	1.75575	0.562895	1	11.5193	132.694	0.344224	0.982365	1.31204	0.121666	0.609	0.000515	0.4892	2.76033	0.220613	0.028266	14.5328	0
city3	year2020	1.75413	0.561975	1	11.5927	134.391	0.364786	0.982292	1.39885	0.123776	0.632	2.5e-05	0.5328	2.80083	0.151332	0.036104	17.5435	0
city3	year2021	1.40203	0.337918	1	11.6856	136.553	0.380918	0.982329	1.37846	0.104828	0.637	0.000466	0.5021	2.66901	0.150755	0.038834	17.83	0
city4	year2006	4.29983	1.45857	0	9.82119	96.4558	0.273882	0.987501	1.2531	0.091578	0.408	0.026739	0.1106	2.06377	0.373574	0.008993	14.5694	0
city4	year2007	3.96711	1.37804	0	10.052	101.043	0.25905	0.985194	1.09922	0.098859	0.4238	0.027439	0.3901	2.20588	0.369814	0.010549	13.4941	0
city4	year2008	3.05846	1.11791	0	10.2927	105.94	0.246863	0.986438	0.972589	0.099938	0.439	0.024853	0.5695	2.17336	0.34608	0.01209	15.632	0
city4	year2009	2.85318	1.04843	0	10.3605	107.34	0.257566	0.980791	1.21082	0.121889	0.454	0.025618	0.4018	2.16726	0.309946	0.013263	16.266	0
city4	year2010	2.41944	0.883538	0	10.5758	111.847	0.234705	0.974687	1.10441	0.108936	0.4425	0.03085	0.227	2.21771	0.294401	0.014258	15.9985	0
city4	year2011	2.00119	0.69374	0	10.7375	115.294	0.233092	0.86452	1.0373	0.115108	0.46	0.039581	0.1833	2.21273	0.286121	0.016912	19.0548	0
city4	year2012	1.97566	0.680902	0	10.8279	117.243	0.239808	0.7974	1.14645	0.121639	0.476	0.041813	0.1118	2.28752	0.265532	0.018052	20.7292	0
city4	year2013	1.97395	0.680038	0	10.8689	118.133	0.253368	0.572727	1.24504	0.129244	0.489	0.045124	0.3103	2.34994	0.28601	0.032488	17.0097	0
city4	year2014	1.91871	0.651655	0	10.9198	119.242	0.285006	0.575042	1.2333	0.133571	0.5036	0.047396	0.2286	2.3461	0.255977	0.032943	18.4047	0
city4	year2015	2.07308	0.729034	0	10.9274	119.408	0.323464	0.584496	1.36635	0.138152	0.5161	0.050193	0.2793	2.43023	0.197458	0.038965	13.0702	0
city4	year2016	1.66551	0.510132	0	10.9835	120.637	0.34199	0.769421	1.39106	0.1409	0.5311	0.053252	0.5229	2.26623	0.092796	0.040406	13.6432	0
city4	year2017	1.71731	0.540758	0	11.0524	122.156	0.352358	0.889605	1.40997	0.148951	0.5469	0.051056	0.1848	2.38895	0.11079	0.027343	16.6018	0
city4	year2018	1.97544	0.680792	1	11.1168	123.583	0.370938	0.892644	1.36441	0.159619	0.5629	0.048257	0.2837	2.58764	0.22828	0.026497	16.9066	0
city4	year2019	1.80443	0.590243	1	11.0584	122.288	0.417474	0.889906	1.65251	0.18503	0.577	0.055371	0.3	2.41423	0.368313	0.062581	17.0923	0
city4	year2020	2.00454	0.695415	1	11.178	124.948	0.424971	0.893704	1.67542	0.18677	0.5726	0.05722	0.2864	2.55248	0.43996	0.076193	15.5631	0
city4	year2021	1.66901	0.51223	1	11.2606	126.801	0.431784	0.898517	1.64143	0.158234	0.5803	0.050877	0.4057	2.45877	0.44471	0.146463	15.1755	0
city5	year2006	6.76102	1.91117	0	10.9629	120.185	0.526297	0.640645	4.34578	0.173211	0.887	0.054652	0.3881	3.95851	0.256084	0.070265	21.2598	1
city5	year2007	5.64169	1.73018	0	11.103	123.277	0.551437	0.642633	4.26866	0.17899	0.887	0.049406	0.4035	3.9645	0.232589	0.06746	22.1621	0
city5	year2008	5.23195	1.65478	0	11.1999	125.438	0.564913	0.652598	4.36263	0.189363	0.886	0.051128	0.2995	4.00142	0.221198	0.091202	19.6488	0
city5	year2009	4.88082	1.58531	0	11.2771	127.173	0.599988	0.66014	3.91986	0.198695	0.886	0.047843	0.3854	4.0047	0.248814	0.096418	21.8664	1
city5	year2010	4.5965	1.5253	0	11.2395	126.326	0.578612	0.650435	5.02972	0.192409	0.8927	0.043858	0.2651	4.06572	0.246619	0.196461	23.7536	0
city5	year2011	4.18734	1.43207	0	11.3213	128.172	0.585412	0.634631	4.96934	0.203946	0.893	0.042397	0.3194	4.07805	0.234329	0.066049	21.9605	1
city5	year2012	4.04785	1.39819	1	11.3548	128.931	0.610268	0.618278	4.77561	0.207317	0.8931	0.047495	0.2827	4.10165	0.214612	0.077433	22.0871	1
city5	year2013	3.8214	1.34062	1	11.9241	142.184	0.637213	0.619253	5.25967	0.209637	0.896	0.048106	0.316	4.12567	0.288951	0.09504	21.8248	1
city5	year2014	3.65608	1.29639	1	11.4863	131.935	0.653134	0.614272	5.16809	0.208906	0.8957	0.047349	0.5071	4.16226	0.290591	0.094093	21.4969	1
city5	year2015	3.54824	1.26645	1	11.5502	133.407	0.682591	0.620384	6.2567	0.246445	0.8761	0.045763	0.4149	4.19139	0.342849	0.092678	1.16908	1
city5	year2016	3.2152	1.16789	1	11.6662	136.1	0.70942	0.625651	5.57834	0.245538	0.8789	0.043641	0.3944	4.19375	0.446125	0.0956	1.18533	1
city5	year2017	3.02005	1.10527	1	11.7422	137.879	0.707315	0.623329	5.46481	0.248038	0.8771	0.037739	0.3817	4.2245	0.491849	0.100617	17.4787	1
city5	year2018	2.85303	1.04838	1	11.8129	139.545	0.709385	0.608025	5.51318	0.255556	0.88	0.035031	0.3921	4.25242	0.492479	0.107716	21.8626	1
city5	year2019	2.75311	1.01273	1	11.9658	143.18	0.72735	0.587934	5.16616	0.214364	0.881	0.034438	0.3098	4.26541	0.530407	0.111991	21.7991	1
city5	year2020	2.80515	1.03146	1	11.9563	142.953	0.7315	0.609349	5.76962	0.209351	0.893	0.037064	0.3513	4.29459	0.665509	0.100993	19.4497	1
city5	year2021	2.55763	0.939079	1	12.0645	145.552	0.732747	0.620711	5.8327	0.195091	0.893	0.033655	0.2961	4.30448	0.535427	0.118789	21.7498	1
city6	year2006	4.24821	1.4465	0	8.86531	78.5937	0.361097	0.895196	1.72427	0.151663	0.1959	0.032832	0.1363	1.02147	0.300379	0.012447	17.9013	1
city6	year2007	3.48668	1.24895	0	9.0153	81.2756	0.350905	0.900134	1.62708	0.180176	0.2015	0.037435	0.4214	0.961276	0.257528	0.012421	20.2414	1
city6	year2008	3.34215	1.20661	0	9.18174	84.3043	0.334803	0.881685	1.55318	0.188809	0.2062	0.033236	0.2462	1.07552	0.229674	0.010575	19.4493	1
city6	year2009	2.47365	0.905694	0	9.32224	86.9042	0.323006	0.755096	1.81126	0.211248	0.4155	0.032716	0.2756	0.906014	0.267141	0.013813	15.3124	1
city6	year2010	2.63506	0.968907	0	9.52814	90.7854	0.321798	0.738593	1.72438	0.21274	0.4189	0.037886	0.638	1.16532	0.240351	0.011894	22.2223	1
city6	year2011	1.9383	0.661811	0	9.72991	94.6711	0.301698	0.742594	1.67275	0.216644	0.4174	0.034525	0.3484	1.05411	0.264548	0.014967	16.836	1
city6	year2012	1.61139	0.477099	0	9.85624	97.1455	0.324003	0.678841	1.76493	0.240447	0.4356	0.033681	0.3812	0.986521	0.216861	0.015408	18.7879	1
city6	year2013	1.48502	0.395431	0	9.82217	96.475	0.349402	0.703007	1.90546	0.254193	0.4466	0.033471	0.3313	1.00767	0.257433	0.015739	16.2596	1
city6	year2014	1.60017	0.470109	0	10.0528	101.059	0.359899	0.722515	2.0258	0.248095	0.4586	0.03325	0.4474	1.16586	0.256831	0.015981	19.1838	1
city6	year2015	1.41331	0.345934	0	10.1118	102.249	0.378402	0.828612	2.26114	0.276801	0.4734	0.035508	0.4153	1.10286	0.243683	0.018076	13.8104	1
city6	year2016	1.48732	0.396976	0	10.2034	104.109	0.401101	0.83354	2.45266	0.272628	0.4891	0.03795	0.4747	1.24048	0.255696	0.018019	13.3886	1
city6	year2017	1.25034	0.223419	0	10.3014	106.119	0.405167	0.959876	2.68386	0.272796	0.5042	0.038165	0.1452	1.18854	0.266328	0.017872	19.9694	1
city6	year2018	1.07622	0.073457	1	10.3907	107.967	0.420797	0.95641	2.81714	0.280621	0.5197	0.037275	0.42	1.14795	0.266333	0.019272	20.5419	1
city6	year2019	1.23561	0.211567	1	10.5143	110.55	0.501712	0.93695	2.80293	0.291262	0.5347	0.037042	0.2604	1.365	0.294759	0.019385	20.2048	1
city6	year2020	1.11937	0.112762	1	10.6073	112.515	0.505317	0.934661	3.09026	0.285735	0.5432	0.038106	0.2871	1.31205	0.268877	0.019287	21.6008	1
city6	year2021	0.970095	-0.030361	1	10.7596	115.769	0.501298	0.94097	2.97688	0.247497	0.5531	0.03286	0.2888	1.31947	0.249163	0.025748	18.9182	1
city7	year2006	1.14097	0.131878	0	10.5832	112.004	0.413998	0.938841	1.9403	0.056309	0.8509	0.054872	0.3864	2.88294	1	0.135324	17.0515	1
city7	year2007	0.877321	-0.130882	0	10.737	115.283	0.428001	0.862507	1.87397	0.061263	0.852	0.051087	0.3747	2.78719	1	0.149504	15.1391	1
city7	year2008	0.760345	-0.273983	0	10.8834	118.448	0.468901	0.872133	1.819	0.058292	0.8639	0.060507	0.5057	2.78229	1	0.157898	18.8935	1
city7	year2009	0.890478	-0.115997	0	10.9438	119.767	0.504605	0.859897	2.09654	0.060027	0.8639	0.047078	0.2389	2.9453	1	0.14917	18.4115	1
city7	year2010	0.793577	-0.231205	0	11.1027	123.27	0.463446	0.875217	2.18376	0.068135	0.8846	0.043548	0.4019	2.94165	0.95665	0.162816	18.4467	1
city7	year2011	0.684539	-0.37901	0	10.959	120.1	0.481071	0.871202	2.18049	0.074316	0.886	0.041607	0.3265	2.8961	1	0.196721	19.4146	1
city7	year2012	0.730608	-0.313879	0	10.982	120.604	0.50399	0.869877	2.32049	0.07696	0.8867	0.042452	0.2788	3.00954	1	0.2039	15.6843	1
city7	year2013	0.679955	-0.385729	0	12.5793	158.239	0.514053	0.851687	2.4417	0.080994	0.8875	0.044421	0.2148	3.02834	0.46332	0.20139	15.5292	1
city7	year2014	0.567472	-0.566565	0	11.1649	124.655	0.496616	0.853848	2.531	0.07782	0.8881	0.047306	0.524	2.90731	0.530472	0.186349	14.9074	1
city7	year2015	0.62813	-0.465008	0	11.2334	126.189	0.47505	0.847163	2.54175	0.092627	0.8882	0.052803	0.2186	3.06662	0.623631	0.17589	13.587	1
city7	year2016	0.541717	-0.613012	1	11.3228	128.206	0.465332	0.828114	2.5781	0.087773	0.8914	0.038196	0.3056	2.97394	0.716286	0.191081	13.3188	1
city7	year2017	0.518967	-0.655915	1	11.4165	130.337	0.450517	0.816358	2.47519	0.088393	0.8986	0.015366	0.3314	2.98928	0.799714	0.169199	14.8091	1
city7	year2018	0.462821	-0.770416	1	11.5023	132.303	0.434546	0.804098	2.58856	0.092456	0.9102	0.010171	0.2425	2.86741	0.831661	0.15018	16.4122	1
city7	year2019	0.464818	-0.76611	1	11.6308	135.275	0.437668	0.793102	2.6376	0.091016	0.921	0.009392	0.1281	2.86479	0.885248	0.132459	16.3136	1
city7	year2020	0.491845	-0.709591	1	11.4315	130.679	0.45873	0.773691	3.05285	0.08708	0.9215	0.009359	0.0446	2.88541	0.889162	0.129625	17.536	1
city7	year2021	0.437459	-0.826772	1	11.5452	133.292	0.41466	0.775812	3.06495	0.081302	0.9224	0.007892	0.288	2.8344	0.806134	0.179402	19.1272	1
city8	year2006	2.7608	1.01552	0	11.2125	125.72	0.156498	0.769886	0.881179	0.042654	0.4304	0.007658	0.1193	2.77322	0.430835	0.018616	17.1557	0
city8	year2007	2.74875	1.01114	0	11.3395	128.584	0.201201	0.769042	0.866977	0.045821	0.4242	0.007133	0.5021	2.86767	0.422646	0.020801	17.8715	0
city8	year2008	1.98926	0.687764	0	11.54	133.172	0.2005	0.768124	0.842164	0.043711	0.4181	0.006077	0.4141	2.73611	0.422755	0.025425	16.7938	0
city8	year2009	2.17954	0.779113	0	11.5363	133.086	0.224501	0.77382	0.942796	0.051124	0.4297	0.005476	0.321	2.83517	0.392686	0.029053	17.4277	0
city8	year2010	1.99183	0.689056	0	11.6652	136.077	0.2374	0.779752	1.15054	0.060148	0.4375	0.006017	0.6235	2.87106	0.361068	0.032295	19.5615	0
city8	year2011	1.89113	0.637173	0	11.7815	138.804	0.247501	0.800375	1.23114	0.067181	0.4358	0.003387	0.6078	2.93598	0.340997	0.038193	16.9107	0
city8	year2012	1.67537	0.516031	0	11.8872	141.305	0.2567	0.818415	1.36549	0.06945	0.4334	0.003415	0.6132	2.92722	0.339844	0.040542	20.0329	0
city8	year2013	1.601	0.470631	0	12.0657	145.581	0.2691	0.827819	1.5011	0.071456	0.6319	0.003684	0.3547	2.95473	0.417837	0.037557	14.0084	0
city8	year2014	1.68568	0.522169	0	12.0075	144.18	0.300199	0.83056	1.67066	0.070356	0.6404	0.003852	0.4194	3.05086	0.406306	0.035991	17.1332	0
city8	year2015	1.68311	0.520645	0	12.0072	144.173	0.319399	0.840673	1.88661	0.074664	0.6552	0.004006	0.3147	3.05226	0.393745	0.034268	12.8091	0
city8	year2016	1.71437	0.539046	0	12.0078	144.187	0.343301	0.843983	2.08118	0.077062	0.6667	0.004258	0.3285	3.07166	0.374127	0.038602	12.4375	0
city8	year2017	1.66184	0.507927	0	12.0894	146.154	0.33676	0.869697	1.89549	0.07276	0.6775	0.004109	0.2917	3.11165	0.460362	0.035617	15.3077	0
city8	year2018	1.41749	0.348888	1	12.1649	147.985	0.342601	0.845834	1.71316	0.073762	0.6904	0.002514	0.2585	2.99762	0.516871	0.037378	13.8765	0
city8	year2019	1.5944	0.466499	1	11.8058	139.377	0.3756	0.852432	2.40198	0.105005	0.6924	0.005769	0.3107	3.15627	0.126703	0.037869	14.1307	0
city8	year2020	1.43057	0.358073	1	11.8197	139.705	0.384444	0.881015	2.46264	0.104429	0.7145	0.007635	0.2759	3.06988	0.174083	0.042399	15.7031	0
city8	year2021	1.2057	0.18706	1	11.9631	143.116	0.369411	0.881007	2.29907	0.087487	0.7151	0.007799	0.3121	3.0426	0.26342	0.051168	16.9883	0
city9	year2006	12.604	2.53401	0	8.8882	79.0001	0.423903	0.991937	2.0527	0.193187	0.3949	0.015353	0.3219	2.20535	0.152437	0.006731	15.6927	1
city9	year2007	6.63677	1.89263	0	9.08251	82.492	0.399597	0.994813	1.93835	0.254604	0.399	0.018368	0.2779	1.72488	0.151485	0.007569	16.6358	1
city9	year2008	8.11077	2.09319	0	9.25894	85.728	0.372602	0.993715	1.64474	0.248262	0.4031	0.016836	0.3033	2.13548	0.181673	0.007991	15.206	1
city9	year2009	6.3605	1.85011	0	9.4428	89.1665	0.412035	0.99417	1.73735	0.309849	0.4072	0.017239	0.4621	2.05365	0.220448	0.008661	14.8849	1
city9	year2010	4.71161	1.55003	0	9.65477	93.2146	0.401626	0.852103	2.07208	0.337295	0.4113	0.016924	0.3645	1.93271	0.197446	0.009637	16.1897	1
city9	year2011	5.13705	1.63648	0	9.88451	97.7035	0.386622	0.949682	2.00092	0.349827	0.4154	0.014722	0.3694	2.25651	0.230619	0.011854	18.6296	1
city9	year2012	4.9905	1.60754	0	10.0336	100.673	0.392934	0.938669	2.19065	0.402429	0.4195	0.014541	0.6278	2.34385	0.185276	0.013861	15.7832	1
city9	year2013	3.07409	1.12301	0	10.0734	101.473	0.39121	0.930671	2.26606	0.385536	0.4236	0.014021	0.4502	1.98425	0.24283	0.019305	16.5461	1
city9	year2014	4.4538	1.49376	0	10.1794	103.62	0.384447	0.911253	2.3363	0.35682	0.4277	0.014894	0.5733	2.38375	0.210481	0.019123	15.4152	1
city9	year2015	4.32736	1.46496	0	10.2348	104.751	0.388312	0.882933	2.47734	0.374708	0.4318	0.015598	0.5182	2.43461	0.197012	0.020959	12.1133	1
city9	year2016	2.4458	0.89437	0	10.2938	105.962	0.405541	0.842287	2.58623	0.421559	0.4359	0.016957	0.4403	1.92496	0.170275	0.033205	13.5222	1
city9	year2017	3.37238	1.21562	0	10.3766	107.674	0.412071	0.890077	2.59312	0.422283	0.44	0.017065	0.3642	2.33619	0.230544	0.023437	18.4872	1
city9	year2018	2.09335	0.738767	1	10.4531	109.267	0.421605	0.898634	2.45145	0.403362	0.4441	0.016585	0.3869	1.93366	0.296352	0.01944	18.917	1
city9	year2019	2.82132	1.0372	1	10.5283	110.845	0.434942	0.910038	2.30342	0.394752	0.4482	0.007432	0.4845	2.31459	0.370178	0.024893	14.9495	1
city9	year2020	3.33031	1.20306	1	10.6243	112.876	0.448255	0.91357	2.55325	0.412905	0.497	0.001038	0.2718	2.48654	0.390508	0.026502	16.8002	1
city9	year2021	2.43077	0.888209	1	10.7597	115.771	0.423252	0.91279	2.34746	0.364773	0.5051	0.00772	0.4154	2.30875	0.43248	0.037381	18.392	1
city10	year2006	2.59826	0.95484	0	10.6468	113.354	0.353395	0.924286	1.83261	0.062101	0.8424	0.055324	0.4715	2.96727	0.560621	0.05892	16.3452	1
city10	year2007	2.25106	0.8114	0	10.8095	116.845	0.360801	0.933371	1.79941	0.070883	0.8496	0.045136	0.2444	2.99127	0.56499	0.060561	18.4583	1
city10	year2008	2.04152	0.713694	0	10.935	119.574	0.364603	0.939941	1.84267	0.072146	0.8614	0.041088	0.3159	3.02278	0.55448	0.116101	16.4575	1
city10	year2009	2.20094	0.788886	0	11.0398	121.877	0.39631	0.939546	2.15815	0.074768	0.8634	0.033405	0.4385	3.14256	0.579588	0.117005	16.2074	1
city10	year2010	1.93821	0.661762	0	11.203	125.507	0.381834	0.940995	2.12515	0.07881	0.8782	0.026689	0.4352	3.15685	0.54133	0.141239	17.8731	1
city10	year2011	1.73063	0.548483	0	11.1565	124.468	0.43351	0.942153	2.03111	0.087747	0.8787	0.021511	0.4623	3.18411	0.547344	0.086877	15.5736	1
city10	year2012	1.43065	0.358132	0	11.2584	126.752	0.444496	0.942409	2.05288	0.08818	0.8792	0.021768	0.3462	3.07775	0.550264	0.092888	17.2422	1
city10	year2013	1.49766	0.403903	0	12.0515	145.239	0.448714	0.943111	2.23498	0.08968	0.88	0.015169	0.3009	3.1783	0.444668	0.102507	14.1659	1
city10	year2014	1.57339	0.453235	0	11.3928	129.796	0.463174	0.945091	2.25964	0.092548	0.8807	0.014814	0.3297	3.25851	0.502671	0.12001	17.8038	1
city10	year2015	1.34017	0.2928	0	11.4514	131.135	0.418678	0.936647	2.29715	0.117662	0.8812	0.009453	0.4586	3.13112	0.599177	0.133075	13.4856	1
city10	year2016	1.42655	0.355261	1	11.5076	132.425	0.435024	0.944463	2.62213	0.114556	0.882	0.00984	0.432	3.22204	0.652551	0.114561	14.8951	1
city10	year2017	1.34707	0.297931	1	11.562	133.68	0.466428	0.952637	2.67683	0.133211	0.8828	0.010062	0.3807	3.14814	0.732196	0.102445	16.9484	1
city10	year2018	1.38101	0.322817	1	11.6135	134.873	0.47526	0.958971	2.74366	0.120542	0.8835	0.009603	0.4361	3.17079	0.749354	0.096377	16.8089	1
city10	year2019	1.44599	0.368798	1	11.4372	130.81	0.481811	0.965197	3.48586	0.132773	0.884	0.01227	0.2793	3.20611	0.565615	0.091923	15.5638	1
city10	year2020	1.32048	0.277992	1	11.1771	124.928	0.483327	0.969904	3.8344	0.119172	0.8696	0.012603	0.151	3.08138	0.563876	0.094454	15.36	1
city10	year2021	1.18194	0.167158	1	11.2917	127.502	0.48051	0.976843	3.67684	0.132496	0.87	0.01086	0.2274	3.05305	0.533231	0.12796	15.5495	1
city11	year2006	3.29715	1.19306	0	9.56395	91.4691	0.300568	0.332903	1.76506	0.1255	0.3576	0.005457	0.281	1.53807	0.506663	0.010853	17.378	0
city11	year2007	3.11403	1.13592	0	9.66909	93.4913	0.294686	0.370577	1.73129	0.137484	0.3636	0.005993	0.6802	1.56868	0.426383	0.011856	19.4953	0
city11	year2008	2.8214	1.03723	0	9.79985	96.0371	0.295577	0.388121	1.70163	0.144998	0.3744	0.011995	0.3554	1.59522	0.395788	0.013403	17.5809	0
city11	year2009	3.01396	1.10325	0	9.81	96.2361	0.353783	0.326682	2.40702	0.170924	0.3825	0.010377	0.3698	1.66554	0.360461	0.020741	15.2951	0
city11	year2010	2.07876	0.731774	0	9.94516	98.9062	0.341844	0.477595	2.10679	0.179482	0.4078	0.005899	0.5803	1.44249	0.352404	0.023323	16.3714	0
city11	year2011	1.89702	0.640283	0	10.1743	103.516	0.303755	0.517676	1.86399	0.164715	0.4239	0.005136	0.4544	1.5886	0.372063	0.022805	16.0117	0
city11	year2012	1.61641	0.480205	0	10.2411	104.88	0.312238	0.482278	1.97075	0.182368	0.4407	0.007036	0.6381	1.53514	0.307024	0.023209	16.1018	0
city11	year2013	1.7472	0.558012	0	10.2634	105.337	0.330097	0.495383	2.15676	0.216736	0.4567	0.007024	0.6122	1.61056	0.308624	0.026495	19.6	0
city11	year2014	1.68425	0.521321	0	10.224	104.53	0.378411	0.494541	2.30541	0.233326	0.4714	0.007551	0.5475	1.56091	0.271751	0.028217	17.6917	0
city11	year2015	2.00334	0.694817	0	10.175	103.531	0.436377	0.681055	2.61928	0.24763	0.4862	0.0084	0.5839	1.68679	0.184576	0.029998	13.5773	0
city11	year2016	2.13459	0.758276	0	10.2074	104.191	0.454799	0.67209	2.75326	0.258019	0.5003	0.009183	0.6818	1.77961	0.126229	0.043951	14.8734	0
city11	year2017	2.13481	0.75838	0	10.295	105.987	0.465152	0.918309	2.70189	0.25279	0.514	0.009091	0.5842	1.87328	0.084081	0.034188	17.5876	0
city11	year2018	1.59859	0.469123	0	10.3756	107.653	0.475964	0.944119	2.72749	0.267994	0.5254	0.008597	0.5841	1.67081	0.134377	0.032709	19.0125	0
city11	year2019	2.13797	0.759859	0	10.3813	107.771	0.499557	0.952766	2.97408	0.283003	0.5356	0.000438	0.3802	1.97195	0.089142	0.027245	19.3023	0
city11	year2020	1.99793	0.692111	0	10.6052	112.47	0.495753	0.971356	3.22766	0.291935	0.5317	0.007728	0.2354	1.94498	0.084461	0.036878	17.9967	0
city11	year2021	1.66105	0.507449	0	10.788	116.381	0.422661	0.971633	2.8159	0.215754	0.5415	0.011709	0.331	2.00033	0.210521	0.061615	19.3945	0
city12	year2006	1.98782	0.687038	0	9.57498	91.6802	0.352597	0.932722	1.30157	0.070589	0.1983	0.019005	0.4151	0.97168	0.588308	0.008663	19.8402	0
city12	year2007	1.76182	0.566346	0	9.73873	94.8429	0.365302	0.889865	1.26647	0.076556	0.205	0.019465	0.4502	1.00803	0.545896	0.009471	14.1934	0
city12	year2008	1.74005	0.553913	0	9.90093	98.0284	0.368001	0.827618	1.25081	0.077825	0.2052	0.010751	0.3827	1.15034	0.458824	0.010432	14.504	0
city12	year2009	1.68769	0.523363	0	9.95147	99.0318	0.3739	0.813394	1.42112	0.090542	0.2082	0.010074	0.2486	1.16429	0.428177	0.011952	18.1752	0
city12	year2010	1.33746	0.29077	0	10.081	101.627	0.387402	0.843672	1.52222	0.098527	0.3078	0.009212	0.3141	1.07952	0.387645	0.013824	18.5252	0
city12	year2011	1.28532	0.25101	0	10.2221	104.491	0.400401	0.803169	1.55009	0.10283	0.3371	0.006268	0.2695	1.145	0.366046	0.021895	20.1604	0
city12	year2012	1.17638	0.162445	0	10.3025	106.141	0.4176	0.783479	1.70572	0.115832	0.336	0.00493	0.1336	1.1366	0.313615	0.024493	15.5166	0
city12	year2013	1.16949	0.156564	0	10.3292	106.692	0.430699	0.705802	1.84644	0.121522	0.5036	0.00573	0.3852	1.22552	0.350436	0.021137	16.4947	0
city12	year2014	1.11209	0.106243	0	10.464	109.495	0.442599	0.741305	2.02186	0.127478	0.5172	0.005855	0.444	1.21927	0.332483	0.02093	14.2801	0
city12	year2015	1.07137	0.068941	0	10.5093	110.445	0.459599	0.705997	2.1516	0.141792	0.5382	0.002355	0.2025	1.23278	0.330608	0.020095	12.5928	0
city12	year2016	1.13258	0.124494	0	10.5663	111.647	0.4797	0.751126	2.29555	0.142628	0.5584	0.003756	0.3513	1.33035	0.327244	0.021865	11.7563	0
city12	year2017	1.03859	0.037861	0	10.6375	113.156	0.484424	0.86289	2.35997	0.134852	0.574	0.002815	0.2998	1.28939	0.343955	0.024245	15.6145	0
city12	year2018	1.00469	0.004678	1	10.704	114.576	0.4916	0.880324	2.424	0.135472	0.5154	0.003278	0.2249	1.31341	0.363075	0.023239	15.4978	0
city12	year2019	0.980881	-0.019304	1	10.6739	113.932	0.5322	0.86781	2.82059	0.154523	0.5275	0.005808	0.2722	1.33285	0.346727	0.022497	17.284	0
city12	year2020	0.856064	-0.155411	1	10.6824	114.114	0.542719	0.811641	3.15102	0.164941	0.5506	0.007764	0.3861	1.23573	0.364211	0.024125	18.0085	0
city12	year2021	0.800348	-0.222709	1	10.8114	116.886	0.524126	0.848748	3.12389	0.147571	0.5597	0.008196	0.1582	1.29268	0.362425	0.0327	20.08	0
city13	year2006	4.95981	1.60137	0	8.48281	71.9581	0.308829	0.93687	1.62838	0.255366	0.2642	0.003512	0.1589	0.942692	0.401907	0.006889	18.4053	0
city13	year2007	4.39053	1.47945	0	8.65469	74.9037	0.306735	0.700018	1.57048	0.284273	0.2711	0.007762	0.3072	0.984369	0.312934	0.006208	20.5307	0
city13	year2008	4.67279	1.54176	0	8.79558	77.3622	0.309143	0.758146	1.57303	0.313379	0.2816	0.00407	0.2713	1.18261	0.284129	0.007529	19.7411	0
city13	year2009	5.99727	1.7913	0	8.93459	79.8269	0.328383	0.976943	1.59461	0.383469	0.29	0.009444	0.1996	1.51267	0.291805	0.01266	17.6416	1
city13	year2010	3.85762	1.35005	0	9.10365	82.8764	0.319482	0.914868	1.8813	0.418369	0.2906	0.006583	0.2516	1.23602	0.232127	0.01242	19.8961	0
city13	year2011	4.43778	1.49015	0	9.32063	86.8742	0.295672	0.864715	1.90194	0.472752	0.306	0.007013	0.2254	1.63499	0.184217	0.012676	19.2291	0
city13	year2012	2.84302	1.04487	0	9.57332	91.6485	0.268514	0.87545	1.74532	0.455052	0.3272	0.006778	0.1961	1.44574	0.18062	0.015819	17.6913	0
city13	year2013	3.02329	1.10635	0	9.77741	95.5977	0.27068	0.889968	1.74439	0.43578	0.3375	0.006879	0.1193	1.67172	0.221958	0.016618	20.6962	0
city13	year2014	1.49561	0.402534	0	9.83681	96.7628	0.36109	0.898744	1.76894	0.418058	0.3518	0.008584	0.6979	1.0734	0.207643	0.016274	18.7249	0
city13	year2015	2.3783	0.866388	0	9.90733	98.1552	0.372381	0.88572	1.87735	0.403279	0.3686	0.008573	0.4457	1.62433	0.183191	0.017932	12.1414	0
city13	year2016	1.48099	0.392712	0	9.99452	99.8904	0.38194	0.867427	1.85186	0.387407	0.3897	0.000181	0.3787	1.23606	0.043365	0.022078	12.9275	0
city13	year2017	1.81552	0.596369	0	10.0604	101.212	0.387296	0.970668	1.84688	0.411487	0.4075	0.000508	0.3998	1.52358	0.15816	0.019426	15.3538	0
city13	year2018	1.49583	0.402678	0	10.1223	102.461	0.400813	0.988424	1.79148	0.424278	0.4192	0.000517	0.2522	1.36363	0.216884	0.024185	15.2919	0
city13	year2019	1.21429	0.194157	0	10.3065	106.224	0.465914	0.989936	1.66086	0.361146	0.431	0.000464	0.276	1.3417	0.29994	0.02659	22.0626	0
city13	year2020	1.55067	0.43869	0	10.4972	110.191	0.456753	0.990409	1.73934	0.337246	0.351	0.000444	0.1905	1.66273	0.350568	0.035769	14.8912	0
city13	year2021	1.06835	0.066114	0	10.608	112.53	0.445183	0.991423	1.66695	0.245969	0.3606	0.000388	0.2651	1.38842	0.374517	0.042292	18.7882	0
city14	year2006	7.63402	2.03261	0	9.67363	93.5791	0.41035	0.777458	1.91613	0.123429	0.755	0.023686	0.0892	2.49564	0.413842	0.013298	19.1508	1
city14	year2007	6.71939	1.905	0	9.85844	97.1889	0.405909	0.803499	1.76141	0.130085	0.7478	0.024089	0.1075	2.5527	0.402302	0.014533	16.7856	1
city14	year2008	5.95295	1.78389	0	10.0529	101.061	0.391994	0.796472	1.59932	0.141018	0.7406	0.037697	0.0886	2.62687	0.368513	0.016927	17.5326	1
city14	year2009	5.11432	1.63205	0	10.128	102.576	0.374852	0.804871	2.18135	0.183409	0.7334	0.056224	0.153	2.54985	0.319387	0.015362	18.4451	1
city14	year2010	4.73322	1.55461	0	10.3054	106.201	0.350684	0.825995	1.91501	0.184749	0.6033	0.065432	0.1457	2.65984	0.28951	0.03341	15.9663	1
city14	year2011	3.57558	1.27413	0	10.5144	110.553	0.350884	0.83317	1.8458	0.177039	0.5961	0.073906	0.2053	2.57864	0.27652	0.031283	18.0169	1
city14	year2012	3.60285	1.28173	0	10.6495	113.412	0.361283	0.859622	1.87295	0.193956	0.5888	0.074665	0.1922	2.72202	0.284965	0.026435	19.8753	1
city14	year2013	3.37719	1.21704	0	10.7394	115.335	0.372194	0.887021	1.94254	0.202581	0.5816	0.061531	0.3822	2.74734	0.311966	0.026216	16.7636	1
city14	year2014	3.3428	1.20681	0	10.6523	113.472	0.408731	0.884284	2.35864	0.201349	0.5744	0.043653	0.2026	2.65836	0.255937	0.027093	14.9289	1
city14	year2015	4.07036	1.40373	0	10.6177	112.736	0.431803	0.905718	2.72115	0.216488	0.657	0.015858	0.2061	2.82337	0.28302	0.027085	12.5608	1
city14	year2016	5.62402	1.72705	0	10.3489	107.1	0.522193	0.917362	3.92357	0.248931	0.6663	0.000511	0.2582	2.87649	0.071879	0.031519	13.5399	1
city14	year2017	4.77004	1.56235	0	10.3954	108.064	0.533134	0.920042	4.41913	0.255853	0.672	0.013231	0.3684	2.771	0.173307	0.031816	15.5888	1
city14	year2018	5.47457	1.70011	0	10.4398	108.989	0.527454	0.924164	4.24033	0.26458	0.68	0.001109	0.3567	2.95006	0.257802	0.031615	21.2235	1
city14	year2019	5.76672	1.7521	0	10.3815	107.776	0.560887	0.927018	4.80173	0.290815	0.688	0.003168	0.3073	2.94485	0.188666	0.031697	17.4394	1
city14	year2020	5.57318	1.71797	0	10.4742	109.709	0.560175	0.896372	5.08206	0.314914	0.689	0.005034	0.2013	2.93413	0.28162	0.033267	17.6058	1
city14	year2021	5.58637	1.72033	0	10.5816	111.97	0.540833	0.936638	4.8742	0.232314	0.689	0.005925	0.2666	3.03654	0.28228	0.042213	15.0833	1
city15	year2006	7.82171	2.0569	0	9.55421	91.2829	0.413062	0.709988	2.2575	0.155603	0.42	0.00432	0.2791	2.41405	0.250095	0.018221	18.2854	1
city15	year2007	7.28604	1.98596	0	9.74876	95.0383	0.418493	0.755605	2.15989	0.163349	0.433	0.003912	0.4043	2.53699	0.259566	0.019628	17.872	1
city15	year2008	5.60392	1.72347	0	10.0012	100.024	0.404544	0.775054	2.18101	0.169624	0.449	0.011128	0.8393	2.4234	0.245724	0.02015	18.059	1
city15	year2009	6.07446	1.80409	0	10.0739	101.484	0.411479	0.783055	2.72354	0.206509	0.465	0.003641	0.4278	2.55728	0.265315	0.021318	18.5739	1
city15	year2010	5.19215	1.64715	0	10.3512	107.147	0.390433	0.813766	2.9394	0.203838	0.484	0.003828	0.4117	2.55229	0.27729	0.022425	17.9639	1
city15	year2011	4.31286	1.4616	0	10.5376	111.041	0.405678	0.82748	2.82197	0.193285	0.665	0.003585	0.5451	2.56339	0.312809	0.025852	17.4486	1
city15	year2012	4.00342	1.38715	0	10.6512	113.448	0.408489	0.834572	2.75112	0.187831	0.525	0.007333	0.6741	2.55495	0.313488	0.026402	18.8118	1
city15	year2013	3.79298	1.33315	0	10.5251	110.778	0.407454	0.838421	2.92137	0.19874	0.538	0.008054	0.5571	2.59973	0.44371	0.027626	14.5497	1
city15	year2014	3.49273	1.25068	0	10.8089	116.832	0.435113	0.845521	2.99149	0.206582	0.552	0.010418	0.7932	2.57619	0.443228	0.027559	16.3072	1
city15	year2015	3.75601	1.32336	0	10.8527	117.781	0.460459	0.829344	3.01821	0.253175	0.564	0.012355	1.2389	2.68409	0.434291	0.028059	13.317	1
city15	year2016	3.23582	1.17428	0	10.9373	119.624	0.471964	0.850261	2.95917	0.282317	0.58	0.012146	0.9829	2.61692	0.471173	0.030663	14.3535	1
city15	year2017	3.39188	1.22138	0	11.0008	121.018	0.514805	0.965959	3.02161	0.290713	0.597	0.011231	0.6812	2.72951	0.441506	0.030669	17.9185	1
city15	year2018	3.06252	1.11924	0	11.0605	122.335	0.518201	0.936545	3.16248	0.309765	0.615	0.005073	0.7724	2.7318	0.465261	0.030319	15.7126	1
city15	year2019	2.704	0.994731	0	11.1115	123.465	0.545323	0.882328	3.5124	0.356463	0.63	0.005642	0.9236	2.69306	0.473264	0.031123	17.836	1
city15	year2020	2.86594	1.0529	0	11.0318	121.701	0.571429	0.939025	4.05059	0.342271	0.618	0.006032	0.6179	2.79217	0.466048	0.029695	16.0157	1
city15	year2021	2.72374	1.00201	0	11.1287	123.848	0.564271	0.927775	4.19068	0.319118	0.625	0.005605	0.6781	2.84783	0.399657	0.040533	15.8539	1
city16	year2006	8.65495	2.15813	0	8.66734	75.1228	0.464515	0.891826	3.00768	0.31847	0.2712	0.020221	0.1116	1.66054	0.1461	0.010229		0
city16	year2007	11.5363	2.4455	0	8.85138	78.3469	0.451992	0.894063	2.87582	0.342418	0.25	0.016783	0.2121	2.11515	0.105727	0.01022		0
city16	year2008	7.29142	1.9867	0	9.02413	81.4349	0.445512	0.897312	2.83947	0.364006	0.2686	0.00412	0.2462	1.82006	0.09738	0.012581		0
city16	year2009	6.15208	1.81679	0	9.19655	84.5765	0.443615	0.879622	2.78352	0.393237	0.27	0.000142	0.2805	1.81799	0.087578	0.01173		1
city16	year2010	6.83202	1.92162	0	9.36563	87.715	0.435403	0.83544	3.42325	0.411674	0.2727	0.001329	0.377	2.09742	0.067355	0.011616		0
city16	year2011	5.84914	1.76629	0	9.56655	91.5189	0.412437	0.808389	3.35621	0.372122	0.2823	0.003159	0.4331	2.15345	0.0727	0.012256		0
city16	year2012	5.88017	1.77158	0	9.73329	94.7369	0.404683	0.801319	3.39605	0.502898	0.3146	0.008539	0.3862	2.35017	0.079015	0.016571		0
city16	year2013	3.94443	1.37231	0	9.93953	98.7943	0.38648	0.907621	3.33723	0.454974	0.3262	0.009942	0.4647	2.10068	0.096513	0.015991		0
city16	year2014	2.82816	1.03962	0	9.9361	98.7261	0.441894	0.942405	3.44254	0.488963	0.3388	0.001837	0.4567	1.80991	0.092855	0.018386		0
city16	year2015	3.60621	1.28266	0	9.93905	98.7847	0.448327	0.911996	3.33961	0.497363	0.356	0.000708	0.3802	2.15656	0.094066	0.019828		0
city16	year2016	3.95745	1.3756	0	10.0906	101.82	0.457855	0.918256	3.34392	0.485216	0.3743	0.000215	0.4805	2.30586	0.046818	0.02256		0
city16	year2017	3.77542	1.32851	0	10.1512	103.047	0.449894	0.972376	3.40118	0.487221	0.3926	1.6e-05	0.4469	2.34374	0.050107	0.024644		0
city16	year2018	4.29658	1.45782	0	10.2083	104.209	0.456951	0.948232	3.54739	0.476973	0.4044	0.007478	0.5209	2.50574	0.112232	0.02432		0
city16	year2019	1.92808	0.656525	0	10.5015	110.281	0.546613	0.925732	2.81911	0.365699	0.4163	0.001584	0.5209	2.0024	0.106159	0.025404		0
city16	year2020	1.81452	0.595819	0	10.6178	112.738	0.526026	0.922977	2.72056	0.342306	0.477	0.002409	0.3686	2.01937	0.075107	0.026374		0
city16	year2021	1.62849	0.487654	0	10.7249	115.023	0.514856	0.994859	2.69963	0.294112	0.4856	0.005286	0.5321	2.01301	0.120735	0.038549		0
city17	year2006	3.48567	1.24866	0	9.23679	85.3183	0.338318	0.334053	1.1191	0.171393	0.3473	0.000906	0.2392	1.27326	0.158156	0.008194	19.9353	1
city17	year2007	2.98569	1.09383	0	9.68477	93.7948	0.342994	0.4985	1.06669	0.198542	0.3271	0.003448	0.2392	1.28459	0.187839	0.011677	15.1179	1
city17	year2008	2.38719	0.870118	0	9.92123	98.4308	0.324146	0.557099	1.02741	0.208235	0.3369	0.010456	0.3287	1.28488	0.225536	0.012465	15.5552	1
city17	year2009	1.31193	0.271502	0	10.0643	101.29	0.320234	0.532667	1.16068	0.227966	0.3715	0.005306	0.314	0.817215	0.279558	0.013322	18.3372	1
city17	year2010	1.19556	0.178612	0	10.1888	103.812	0.311663	0.618261	1.17586	0.246702	0.3983	0.00946	0.258	0.86048	0.293459	0.014748	16.2625	1
city17	year2011	1.74398	0.556172	0	10.3811	107.767	0.300214	0.641862	1.12519	0.270076	0.4288	0.011993	0.3894	1.42719	0.323784	0.017438	14.9709	1
city17	year2012	1.42759	0.355989	0	10.5111	110.483	0.306353	0.747377	1.20598	0.29919	0.4358	0.013851	0.1756	1.35415	0.306741	0.017806	17.054	1
city17	year2013	1.08524	0.081799	0	10.2909	105.903	0.318665	0.819452	1.30336	0.301383	0.4432	0.016461	0.1029	1.16127	0.339398	0.02156	18.9918	1
city17	year2014	1.52464	0.42176	0	10.6247	112.884	0.351516	0.801459	1.39013	0.340145	0.4526	0.013798	0.2267	1.57051	0.347596	0.018086	20.2992	1
city17	year2015	1.18202	0.167225	0	10.6741	113.936	0.369393	0.668135	1.51879	0.348445	0.4658	0.002721	0.2158	1.37216	0.374732	0.027108	12.0571	1
city17	year2016	1.52226	0.420193	0	10.7036	114.567	0.373502	0.806841	1.78262	0.322864	0.4785	0.055956	0.3195	1.65174	0.367221	0.030859	12.9263	1
city17	year2017	1.73102	0.548713	0	10.6083	112.536	0.4315	0.989656	2.16221	0.373503	0.4901	0.032206	0.5203	1.5238	0.3119	0.019872	18.0148	1
city17	year2018	1.05277	0.051421	0	10.5028	110.309	0.4315	0.990875	2.54192	0.457556	0.4974	0.00187	0.3435	1.08852	0.199677	0.022649	16.6071	1
city17	year2019	1.11536	0.10918	0	10.5616	111.547	0.449644	0.992364	2.52391	0.459415	0.5077	0.001878	0.3729	1.20955	0.244464	0.019308	16.5228	1
city17	year2020	1.40575	0.34057	0	10.7756	116.114	0.429465	0.982556	2.61717	0.468723	0.5969	0.001868	0.2018	1.47287	0.304842	0.022629	18.0156	1
city17	year2021	1.31073	0.270584	0	10.8943	118.686	0.419876	0.992707	2.58186	0.418095	0.6081	0.001627	0.6183	1.50146	0.292172	0.028689	17.0681	1
city18	year2006	5.14552	1.63813	0	10.392	107.994	0.350643	0.988652	1.61953	0.123526	0.9648	0.000769	0.3251	2.89531	0.341227	0.021387	17.5631	0
city18	year2007	3.03189	1.10919	0	10.6	112.36	0.332369	0.990803	1.49237	0.145864	0.9403	0.001192	0.3967	2.49149	0.340042	0.020772	17.6787	0
city18	year2008	2.5516	0.936722	0	10.8205	117.083	0.32678	0.744896	1.63528	0.13107	0.9326	0.001883	0.3931	2.54097	0.327946	0.025734	16.3735	0
city18	year2009	2.72846	1.00374	0	11.0689	122.52	0.301563	0.712526	1.61183	0.176867	0.9405	0.003922	0.4359	2.87175	0.347996	0.02698	16.0488	0
city18	year2010	2.95457	1.08335	0	11.247	126.495	0.273738	0.985234	1.76875	0.162458	0.9424	0.005059	0.565	3.08208	0.376993	0.033949	16.0776	0
city18	year2011	2.29272	0.82974	0	11.4022	130.01	0.262665	0.97798	1.69655	0.161816	0.9444	0.007955	0.3535	3.01942	0.392527	0.043751	17.37	0
city18	year2012	1.86377	0.622603	0	11.5448	133.282	0.3093	0.97863	1.67293	0.166309	0.9447	0.010072	0.3098	2.89539	0.385932	0.051031	16.8785	0
city18	year2013	1.93264	0.658885	0	11.5489	133.377	0.337495	0.979147	1.86328	0.15915	0.9459	0.013035	0.3518	3.00064	0.448824	0.041972	19.0625	0
city18	year2014	1.92453	0.654683	0	11.595	134.444	0.358075	0.958007	1.89765	0.157701	0.9457	0.005928	0.3638	3.03873	0.481527	0.046815	16.4962	0
city18	year2015	1.34665	0.297623	0	11.5216	132.747	0.421467	0.970445	2.19323	0.189862	0.9458	0.000896	0.2676	2.83	0.453248	0.050309	12.8224	0
city18	year2016	2.05344	0.719516	0	11.5398	133.167	0.425668	0.968026	2.16117	0.232991	0.9463	0.000232	0.3553	3.28487	0.539263	0.061416	13.2682	0
city18	year2017	3.06499	1.12005	0	11.4657	131.462	0.370488	0.850562	2.63907	0.169246	0.9474	0.001632	0.3607	3.36071	0.551272	0.05417	20.1848	0
city18	year2018	2.07203	0.728529	0	11.3856	129.632	0.370488	0.865028	2.81135	0.219865	0.9498	0.001757	0.404	3.15071	0.474705	0.049888	19.3906	0
city18	year2019	2.61489	0.961221	0	11.4883	131.981	0.368833	0.944745	2.74464	0.186875	0.952	0.001845	0.4187	3.48867	0.567346	0.04757	17.5009	0
city18	year2020	1.69478	0.527555	0	11.5252	132.83	0.344568	0.955295	2.45035	0.201096	0.9537	0.001998	0.5508	3.07689	0.701128	0.049175	21.4684	0
city18	year2021	1.55777	0.443256	0	11.767	138.462	0.27995	0.935764	1.9977	0.157846	0.9588	0.001607	0.5196	3.23554	0.821236	0.068318	20.036	0
city19	year2006	0.965262	-0.035356	0	10.2492	105.046	0.611604	0.090242	4.17404	0.075705	0.9744	0.006333	0.1972	1.12534	0.409686	0.031176	15.9661	1
city19	year2007	0.942044	-0.059703	0	10.3462	107.044	0.594222	0.099587	3.90309	0.083283	0.9702	0.006184	0.2652	1.20623	0.373768	0.026951	19.1613	1
city19	year2008	0.634999	-0.454133	0	10.5279	110.837	0.565414	0.112678	3.5177	0.097369	0.9705	0.006807	0.2713	1.00972	0.350844	0.030658	18.6866	1
city19	year2009	0.66769	-0.403931	0	10.5583	111.478	0.555389	0.08369	3.63254	0.122319	0.9663	0.007801	0.0731	1.10855	0.360874	0.03048	18.859	1
city19	year2010	0.859436	-0.151479	0	10.6699	113.847	0.53654	0.596967	4.23691	0.119244	0.9689	0.00703	0.2911	1.52754	0.361672	0.043556	19.9039	1
city19	year2011	0.610218	-0.493939	0	10.8714	118.187	0.537811	0.614665	3.92565	0.141113	0.9715	0.006115	0.2506	1.37816	0.349812	0.072173	17.9278	1
city19	year2012	0.424096	-0.857796	0	10.9962	120.916	0.573355	0.495304	4.02403	0.1475	0.9717	0.006079	0.3385	1.13722	0.346654	0.055623	17.3545	1
city19	year2013	0.552439	-0.593412	0	11.3357	128.498	0.590799	0.424103	4.33541	0.160339	0.9762	0.00627	0.2794	1.46453	0.379185	0.052546	15.9003	1
city19	year2014	0.414363	-0.881012	0	11.1623	124.597	0.620779	0.314713	4.36174	0.164457	0.9712	0.006439	0.3295	1.2573	0.378535	0.054842	18.2472	1
city19	year2015	0.582622	-0.540217	0	11.2164	125.808	0.68878	0.344677	4.53787	0.169728	0.9195	0.006793	0.3628	1.65109	0.405055	0.056034	13.0449	1
city19	year2016	0.563064	-0.574363	0	11.1543	124.418	0.702226	0.387491	5.16223	0.169812	0.8155	0.006402	0.4843	1.64215	0.315333	0.070092	12.1818	1
city19	year2017	0.372081	-0.988645	0	11.2712	127.04	0.689158	0.487198	5.23733	0.164995	0.8903	0.00014	0.3948	1.51648	0.33986	0.080557	15.6103	1
city19	year2018	0.325354	-1.12284	0	11.3759	129.411	0.685944	0.513158	4.97131	0.21285	0.9015	2.9e-05	0.3255	1.51356	0.369477	0.081226	14.4444	1
city19	year2019	0.394427	-0.930322	1	11.4796	131.781	0.726409	0.531468	4.88077	0.18174	0.926	0.000134	0.383	1.78015	0.371486	0.082605	14.8432	1
city19	year2020	0.42669	-0.851698	1	11.3183	128.104	0.719852	0.576101	5.47695	0.160885	0.926	0.000247	0.388	1.81924	0.31657	0.083564	16.4411	1
city19	year2021	0.313386	-1.16032	1	11.4163	130.332	0.719852	0.63329	5.43928	0.113648	0.961	0.000301	0.3249	1.59487	0.284846	0.124765	17.632	1
city20	year2006	4.69857	1.54726	0	9.29459	86.3894	0.278681	0.706702	1.68766	0.121383	0.357	0.009279	0.1129	1.5928	0.41439	0.010825	16.4514	1
city20	year2007	3.60141	1.28132	0	9.50859	90.4133	0.261408	0.767173	1.54156	0.127877	0.371	0.009461	0.2213	1.53225	0.413986	0.01216	15.1858	1
city20	year2008	3.07286	1.12261	0	9.72538	94.583	0.247231	0.753519	1.51002	0.148808	0.383	0.009168	0.1161	1.58693	0.388034	0.01346	17.0892	1
city20	year2009	3.24285	1.17645	0	9.81896	96.412	0.28075	0.798524	1.7876	0.158766	0.394	0.009192	0.1521	1.73749	0.334765	0.019125	17.2827	1
city20	year2010	2.67109	0.982488	0	10.0428	100.858	0.270715	0.824876	1.95355	0.159309	0.3948	0.008371	0.1241	1.71089	0.304266	0.022119	16.8537	1
city20	year2011	2.58777	0.950796	0	10.252	105.103	0.257184	0.829917	1.8825	0.156978	0.412	0.008526	0.2102	1.86627	0.327179	0.019861	14.9568	1
city20	year2012	2.24038	0.806646	0	10.3217	106.537	0.260294	0.811719	1.99665	0.162579	0.4297	0.007761	0.3798	1.8312	0.335397	0.01975	14.7566	1
city20	year2013	2.16364	0.771791	0	10.3696	107.529	0.268807	0.736811	2.16455	0.170688	0.4453	0.005781	0.1522	1.89713	0.40904	0.020773	16.6793	1
city20	year2014	1.92716	0.656049	0	10.522	110.713	0.291622	0.711361	2.3204	0.178382	0.4593	0.005404	0.2547	1.86854	0.432151	0.021636	17.5024	1
city20	year2015	1.77155	0.571855	0	10.596	112.275	0.301008	0.756136	2.27931	0.178412	0.4731	0.005532	0.2484	1.85826	0.428238	0.022592	15.4236	1
city20	year2016	2.15504	0.767809	0	10.6715	113.881	0.349998	0.752401	2.25795	0.182737	0.4873	0.002366	0.2761	2.09268	0.484418	0.026611	15.3104	1
city20	year2017	1.9329	0.65902	0	10.7419	115.388	0.436122	0.866705	2.33031	0.186662	0.5017	0.001441	0.3866	2.09627	0.447663	0.028779	14.6477	1
city20	year2018	1.5255	0.422324	0	10.8076	116.804	0.450371	0.825731	2.33821	0.18752	0.5183	0.002362	0.6019	2.00568	0.413713	0.029264	16.1849	1
city20	year2019	1.41788	0.349162	1	10.9508	119.92	0.439406	0.834014	2.25669	0.170217	0.5336	0.002603	0.3945	2.02631	0.457432	0.028618	17.7688	1
city20	year2020	1.52459	0.421728	1	11.055	122.213	0.444248	0.838051	2.32088	0.158862	0.5311	0.002856	0.2692	2.1707	0.462235	0.030587	21.7962	1
city20	year2021	1.20415	0.185777	1	11.1541	124.414	0.444248	0.900204	2.31792	0.144446	0.5407	0.002796	0.2376	2.03494	0.363598	0.043688	18.104	1
city21	year2006	3.55213	1.26755	0	9.28573	86.2248	0.326301	0.887494	1.37123	0.114568	0.268	0.053767	0.0951	1.33612	0.422237	0.008424	18.3863	1
city21	year2007	2.91524	1.06995	0	9.44066	89.1261	0.330599	0.908636	1.37421	0.13179	0.2733	0.053052	0.1573	1.2815	0.38141	0.009222	16.3458	1
city21	year2008	3.05499	1.11678	0	9.60137	92.1863	0.330802	0.917059	1.38347	0.149044	0.2799	0.04327	0.4739	1.48524	0.330646	0.008135	17.7458	1
city21	year2009	2.74804	1.01089	0	9.76537	95.3625	0.358798	0.915982	1.61835	0.161934	0.4878	0.042786	0.3156	1.53745	0.337092	0.010784	18.8169	1
city21	year2010	1.9865	0.686376	0	9.99251	99.8503	0.343304	0.911761	1.67086	0.161349	0.4252	0.043642	0.6047	1.41527	0.301201	0.012149	17.1502	1
city21	year2011	1.64719	0.499074	0	10.1835	103.704	0.328499	0.85366	1.61382	0.179259	0.4438	0.039716	0.344	1.41569	0.278142	0.016396	20.2747	1
city21	year2012	1.35607	0.30459	0	10.3018	106.127	0.347102	0.868582	1.704	0.209853	0.4627	0.043929	0.3714	1.33141	0.254216	0.01618	19.8403	1
city21	year2013	1.30127	0.263339	0	10.3587	107.303	0.358	0.871299	1.75753	0.211148	0.4767	0.0476	0.4164	1.4115	0.302135	0.018381	15.9678	1
city21	year2014	1.29585	0.259166	0	10.5213	110.698	0.3698	0.846851	1.74676	0.21547	0.491	0.050043	0.2382	1.50304	0.270646	0.019405	15.5032	1
city21	year2015	1.25013	0.22325	0	10.5842	112.025	0.392799	0.795928	1.90533	0.23276	0.5056	0.053364	0.2603	1.52702	0.237689	0.020724	14.2928	1
city21	year2016	1.35407	0.303117	0	10.6768	113.994	0.407699	0.803934	2.07448	0.222058	0.5218	0.057138	0.4343	1.70091	0.219923	0.023119	14.3077	1
city21	year2017	1.16444	0.152238	0	10.8058	116.765	0.417574	0.931369	2.08063	0.218924	0.5377	0.055868	0.4831	1.6873	0.228337	0.022436	16.5502	1
city21	year2018	0.959784	-0.041047	1	10.9201	119.249	0.4252	0.920415	2.17928	0.206017	0.5527	0.053235	0.5118	1.60045	0.226365	0.022855	15.0773	1
city21	year2019	0.878704	-0.129307	1	11.0601	122.326	0.448306	0.903944	2.16027	0.208843	0.5678	0.051876	0.3716	1.65322	0.265715	0.023267	14.6018	1
city21	year2020	0.794198	-0.230423	1	11.1611	124.57	0.456053	0.881896	2.36346	0.199995	0.6118	0.053668	0.1433	1.59252	0.205323	0.026323	20.2319	1
city21	year2021	0.677554	-0.389267	1	11.309	127.894	0.456218	0.862817	2.28086	0.167149	0.6215	0.046564	0.4151	1.57884	0.167682	0.035929	15.5808	1
city22	year2006	12.698	2.54144	0	9.25254	85.6095	0.280999	0.803557	1.44732	0.116426	0.498	0.018931	0.397	2.39714	0.361011	0.014291	18.4042	0
city22	year2007	10.2691	2.32914	0	9.34993	87.4212	0.279104	0.838502	1.45523	0.133198	0.3639	0.021181	0.301	2.35192	0.319097	0.014668	18.5756	0
city22	year2008	10.3344	2.33547	0	9.50592	90.3625	0.283905	0.85136	1.46991	0.129262	0.3658	0.015049	0.2281	2.50252	0.305649	0.019999	18.2735	0
city22	year2009	9.62738	2.26461	0	9.56633	91.5147	0.340486	0.802228	2.01069	0.140903	0.3678	0.014102	0.3706	2.47642	0.295292	0.019753	18.7673	0
city22	year2010	8.02599	2.08269	0	9.70449	94.1771	0.36743	0.923523	1.90853	0.172773	0.3696	0.013386	0.3079	2.42004	0.255539	0.019969	16.9269	0
city22	year2011	7.83392	2.05846	0	9.91848	98.3762	0.333372	0.926746	1.90047	0.16034	0.3717	0.012289	0.3025	2.55795	0.263702	0.017024	17.7567	0
city22	year2012	7.15218	1.96742	0	10.023	100.46	0.329041	0.913796	1.95095	0.176065	0.391	0.012344	0.2453	2.56996	0.255223	0.018592	17.1327	0
city22	year2013	6.38911	1.8546	0	9.94122	98.8279	0.347649	0.923427	2.01963	0.181113	0.3934	0.011362	0.3283	2.57504	0.256675	0.018645	16.193	0
city22	year2014	5.6296	1.72804	0	10.2129	104.303	0.357433	0.738154	2.04756	0.200515	0.3947	0.009837	0.298	2.51418	0.250279	0.019266	16.8003	0
city22	year2015	6.01322	1.79396	0	10.2777	105.631	0.419709	0.811656	2.12291	0.220743	0.4023	0.004761	0.4379	2.63996	0.236287	0.031064	13.1844	0
city22	year2016	4.99086	1.60761	1	10.3578	107.284	0.442303	0.950351	2.14783	0.211903	0.4095	0.003635	0.3663	2.53208	0.270442	0.04323	11.9998	0
city22	year2017	5.16121	1.64117	1	10.3928	108.01	0.485774	0.975583	2.27636	0.223032	0.412	0.002332	0.3119	2.62777	0.268799	0.027916	15.2545	0
city22	year2018	5.06178	1.62172	1	10.4266	108.714	0.503042	0.939282	2.3466	0.253924	0.4224	0.003011	0.318	2.6665	0.265996	0.037518	16.6812	0
city22	year2019	4.46201	1.4956	1	10.5011	110.273	0.497658	0.926693	2.38962	0.263549	0.4292	0.003329	0.2305	2.63877	0.286509	0.047524	19.2199	0
city22	year2020	4.49341	1.50261	1	10.6465	113.348	0.496203	0.926011	2.42347	0.262571	0.4377	0.003465	0.2801	2.70377	0.35112	0.053802	21.4204	0
city22	year2021	3.71628	1.31272	1	10.7724	116.045	0.483868	0.934157	2.3062	0.224474	0.4455	0.003183	0.4875	2.6402	0.320819	0.094019	14.8653	0
city23	year2006	6.89492	1.93079	0	8.67163	75.1972	0.401873	0.825596	1.20983	0.102906	0.289	0.003336	0.1019	1.29945	0.633914	0.00926	15.3754	1
city23	year2007	6.07642	1.80442	0	8.81255	77.661	0.402132	0.76817	1.26285	0.146393	0.298	0.013836	0.2211	1.26347	0.492759	0.009805	18.7089	1
city23	year2008	4.91257	1.5918	0	8.97689	80.5845	0.402252	0.734598	1.21898	0.15074	0.314	0.014704	0.3718	1.21572	0.427384	0.010352	16.7545	1
city23	year2009	5.0933	1.62793	0	9.04511	81.814	0.375078	0.696508	1.70399	0.18545	0.331	0.018426	0.1937	1.30439	0.393386	0.011132	16.2141	1
city23	year2010	3.71504	1.31239	0	9.24164	85.4079	0.358965	0.708448	1.5397	0.201531	0.291	0.021864	0.1445	1.15404	0.351475	0.011414	16.1016	1
city23	year2011	3.82001	1.34025	0	9.4625	89.5389	0.341834	0.688072	1.59771	0.221205	0.313	0.027553	0.1483	1.37674	0.36873	0.014165	17.7817	1
city23	year2012	3.22033	1.16948	0	9.59165	91.9998	0.343352	0.692889	1.73305	0.247695	0.33	0.031986	0.2293	1.32497	0.345393	0.015109	15.2475	1
city23	year2013	2.5861	0.950153	0	9.43332	88.9875	0.348911	0.714732	1.83192	0.260945	0.344	0.037408	0.3196	1.20913	0.323576	0.016103	15.7643	1
city23	year2014	2.63187	0.967695	0	9.78521	95.7503	0.385286	0.737947	1.92676	0.259404	0.357	0.041493	0.2723	1.29905	0.399141	0.01515	16.6789	1
city23	year2015	2.96602	1.08722	0	9.84007	96.827	0.400367	0.766702	2.16751	0.294755	0.3696	0.043383	0.3648	1.48233	0.404324	0.018053	13.2063	1
city23	year2016	2.08753	0.735979	0	9.93358	98.676	0.41583	0.711502	2.51065	0.2663	0.3828	0.045894	0.1682	1.21646	0.420877	0.024119	13.5037	1
city23	year2017	2.13159	0.756868	0	10.0248	100.497	0.435097	0.888632	2.73799	0.279796	0.3977	0.045373	0.3185	1.32569	0.4131	0.021824	14.2896	1
city23	year2018	2.13982	0.760723	0	10.1083	102.178	0.446284	0.879018	2.95614	0.269033	0.4101	0.046687	0.3339	1.42546	0.368497	0.018669	18.4278	1
city23	year2019	1.56268	0.4464	0	10.4137	108.445	0.508273	0.891154	2.44604	0.213489	0.4222	0.038029	0.2323	1.41642	0.584563	0.017686	15.8157	1
city23	year2020	1.47596	0.389309	0	10.4956	110.158	0.508397	0.898594	2.70325	0.21648	0.425	0.039233	0.2031	1.38689	0.622634	0.016553	20.3116	1
city23	year2021	1.30834	0.268761	1	10.5843	112.027	0.517022	0.895438	2.83348	0.191281	0.432	0.035652	0.2735	1.35029	0.51916	0.028592	16.4389	1
city24	year2006	21.0221	3.04558	0	9.22582	85.1158	0.37452	0.871419	1.95643	0.15277	0.8561	0.006031	0.706	3.06567	0.36818	0.009891	16.4772	0
city24	year2007	19.1832	2.95403	0	9.39275	88.2237	0.369	0.931392	1.78001	0.186615	0.8554	0.003102	0.5648	3.137	0.352501	0.011675	18.5408	0
city24	year2008	17.4152	2.85734	0	9.54888	91.1811	0.369274	0.929448	1.75657	0.20894	0.857	0.005808	0.586	3.19566	0.328238	0.013454	20.4304	0
city24	year2009	19.3612	2.96327	0	9.51266	90.4907	0.318716	0.937822	2.8342	0.297434	0.8577	0.010968	0.4265	3.26682	0.270368	0.016601	17.4862	0
city24	year2010	15.8417	2.76264	0	9.67558	93.6168	0.304119	0.92637	2.17707	0.314786	0.8593	0.021625	0.3583	3.2293	0.227015	0.023901	16.2069	0
city24	year2011	15.1353	2.71703	0	9.80598	96.1572	0.304259	0.944262	2.11207	0.343491	0.8595	0.023424	0.6406	3.31508	0.207535	0.023425	20.0878	0
city24	year2012	13.6918	2.6168	0	9.93721	98.7481	0.309527	0.945521	2.22102	0.360062	0.8681	0.013779	0.3739	3.34769	0.180497	0.030452	15.6997	0
city24	year2013	11.7133	2.46072	0	10.0488	100.978	0.323504	0.942843	2.15629	0.349869	0.8686	0.014215	0.5738	3.29762	0.234574	0.030445	16.957	0
city24	year2014	15.8376	2.76239	0	9.94679	98.9386	0.349219	0.93681	2.58652	0.402007	0.8697	0.002275	0.5439	3.50365	0.192357	0.023414	16.8287	0
city24	year2015	17.7894	2.87861	0	9.92398	98.4854	0.365028	0.941257	2.99591	0.580935	0.5705	0.002635	0.3286	3.53526	0.181361	0.023376	13.4847	0
city24	year2016	16.9526	2.83042	0	9.95432	99.0885	0.380175	0.912077	3.142	0.505276	0.5837	0.001214	0.5567	3.5333	0.21453	0.025733	13.889	0
city24	year2017	16.7818	2.8203	0	10.0186	100.372	0.402945	0.918508	3.16094	0.564082	0.8119	0.001285	0.6663	3.63426	0.239454	0.024605	19.7794	0
city24	year2018	15.9788	2.77126	0	10.079	101.586	0.405179	0.942042	3.26228	0.571502	0.8094	0.001417	0.4067	3.65532	0.266832	0.030387	17.9006	0
city24	year2019	13.2671	2.58528	0	10.1805	103.643	0.432107	0.956667	3.19903	0.585494	0.817	0.001555	0.5239	3.5667	0.353437	0.028585	15.7061	0
city24	year2020	14.922	2.70284	0	10.1851	103.736	0.432311	0.959655	3.74158	0.675395	0.847	0.001785	0.5398	3.68997	0.484789	0.034551	16.0661	0
city24	year2021	13.6444	2.61333	0	10.5182	110.632	0.434578	0.941191	3.7437	0.593781	0.847	0.001715	0.647	3.69639	0.433245	0.043114	15.5407	0
city25	year2006	1.01871	0.018541	0	10.8244	117.168	0.344998	0.924848	2.28699	0.059902	0.9092	0.030954	0.1714	2.15113	0.727532	0.045708	19.6594	1
city25	year2007	0.767703	-0.264353	0	11.0219	121.482	0.331502	0.9313	2.13768	0.057327	0.9098	0.033175	0.4683	2.06165	0.735654	0.085541	18.3436	1
city25	year2008	0.647562	-0.434541	0	11.1979	125.393	0.321999	0.950473	2.01166	0.056426	0.9182	0.028953	0.6185	2.06105	0.744132	0.092622	22.8802	1
city25	year2009	0.70078	-0.355562	0	11.2983	127.652	0.348432	0.939472	2.31412	0.055381	0.9236	0.026549	0.3549	2.22256	0.829545	0.10088	17.9519	1
city25	year2010	0.587879	-0.531234	0	11.4509	131.123	0.350391	0.937677	2.35889	0.064292	0.9409	0.023567	0.2495	2.195	0.811844	0.085431	18.1051	1
city25	year2011	0.590211	-0.527276	0	11.4208	130.435	0.36516	0.796132	2.23881	0.059068	0.9486	0.021146	0.5469	2.28369	0.841864	0.083046	17.6023	1
city25	year2012	0.543951	-0.608895	0	11.4215	130.451	0.356687	0.829388	2.40616	0.065621	0.9487	0.022431	0.3016	2.25832	0.760031	0.093888	19.1835	1
city25	year2013	0.490495	-0.712341	0	12.12	146.894	0.358234	0.800859	2.63921	0.06967	0.9488	0.022271	0.2345	2.20609	0.558808	0.089436	21.1903	1
city25	year2014	0.5402	-0.615816	0	11.529	132.918	0.360291	0.825881	2.53652	0.070551	0.9489	0.021923	0.4147	2.35337	0.604277	0.092414	19.7346	1
city25	year2015	0.48626	-0.721012	0	11.5927	134.391	0.367181	0.767961	2.47635	0.099942	0.9494	0.018499	0.5083	2.31604	0.690649	0.08651	14.0149	1
city25	year2016	0.445174	-0.80929	1	11.6604	135.965	0.377987	0.772189	2.46879	0.080632	0.9495	0.011327	0.4304	2.27677	0.740681	0.091884	11.8191	1
city25	year2017	0.419842	-0.867878	1	11.7101	137.126	0.403192	0.743682	2.45263	0.083482	0.9496	0.011808	0.3293	2.23843	0.804906	0.07942	17.1715	1
city25	year2018	0.436649	-0.828626	1	11.7574	138.237	0.417838	0.737564	2.55035	0.081175	0.9498	0.007847	0.3011	2.29945	0.790101	0.075247	19.061	1
city25	year2019	0.406059	-0.901256	1	11.8045	139.346	0.418149	0.689701	2.67138	0.087557	0.95	0.004703	0.2887	2.24705	0.895968	0.069732	17.2342	1
city25	year2020	0.414849	-0.879841	1	11.6453	135.613	0.421307	0.692879	3.06305	0.092737	0.952	0.001834	0.1828	2.25095	0.873752	0.082168	21.9121	1
city25	year2021	0.384133	-0.956767	1	11.7526	138.124	0.422739	0.651513	2.9958	0.088181	0.9521	0.000837	0.2934	2.26681	0.793429	0.101087	18.8458	1
city26	year2006	11.151	2.41153	0	9.33212	87.0885	0.490485	0.81837	1.86198	0.151353	0.4935	0.00494	0.1823	2.52688	0.536485	0.012121	16.7477	1
city26	year2007	8.49209	2.13913	0	9.52442	90.7146	0.486485	0.855522	1.59923	0.162729	0.494	0.005821	0.2231	2.43532	0.492327	0.013897	21.9252	1
city26	year2008	7.88778	2.06531	0	9.67225	93.5524	0.475533	0.866161	1.67914	0.177373	0.4929	0.008191	0.3873	2.52502	0.384531	0.017279	17.7295	1
city26	year2009	7.17593	1.97073	0	9.75104	95.0828	0.450978	0.823875	2.16721	0.20451	0.4921	0.008096	0.1859	2.51023	0.39046	0.018954	17.7267	1
city26	year2010	6.9805	1.94312	0	9.91611	98.3292	0.452976	0.774548	1.8993	0.237694	0.4999	0.014927	0.1825	2.64587	0.332299	0.019563	19.3005	1
city26	year2011	5.80132	1.75809	0	10.1207	102.429	0.280569	0.759784	1.83199	0.227566	0.5029	0.015576	0.0936	2.67287	0.345243	0.020811	17.005	1
city26	year2012	5.46059	1.69756	0	10.2319	104.692	0.440066	0.712453	2.00978	0.240393	0.501	0.006308	0.0893	2.72457	0.342635	0.023268	19.0978	1
city26	year2013	5.15861	1.64067	0	10.3961	108.079	0.43363	0.71558	1.94157	0.251611	0.5033	0.016418	0.2625	2.76762	0.587046	0.024834	19.1027	1
city26	year2014	4.76101	1.56046	0	10.4001	108.162	0.446736	0.752028	2.3649	0.244803	0.5057	0.018445	0.1876	2.71516	0.514685	0.027102	17.4157	1
city26	year2015	6.27554	1.83666	0	10.4651	109.518	0.449272	0.771782	2.93065	0.261765	0.5877	0.018451	0.2451	2.79504	0.524797	0.028219	13.0686	1
city26	year2016	6.71911	1.90496	0	10.5154	110.574	0.472781	0.842366	3.28967	0.279537	0.5846	0.001557	0.4701	2.8949	0.543354	0.028143	13.959	1
city26	year2017	5.90057	1.77505	0	10.5483	111.267	0.440423	0.865313	3.33207	0.295373	0.5533	0.000862	0.2322	2.88753	0.646432	0.042338	18.8597	1
city26	year2018	5.40315	1.68698	0	10.5801	111.939	0.447628	0.832671	3.15425	0.269546	0.5309	0.000142	0.2557	2.82089	0.503575	0.030911	16.21	1
city26	year2019	6.07817	1.8047	0	10.3978	108.114	0.4134	0.840934	4.29124	0.390465	0.522	8.9e-05	0.3013	2.99081	0.264584	0.028526	16.4664	1
city26	year2020	5.222	1.65288	0	10.4666	109.55	0.386281	0.85333	4.36509	0.420923	0.652	1.8e-05	0.2753	2.91188	0.333379	0.032508	15.8592	1
city26	year2021	5.18429	1.64563	0	10.5518	111.341	0.403578	0.882581	4.69126	0.412507	0.652	0.000111	0.3362	2.9207	0.097802	0.041666	16.7237	1
city27	year2006	2.55376	0.937565	0	9.31884	86.8408	0.337295	0.870664	1.70775	0.086388	0.2742	0.011795	0.2414	0.979911	0.440153	0.011189	16.1651	1
city27	year2007	2.04369	0.714759	0	9.44959	89.2947	0.3465	0.873071	1.67518	0.095216	0.2685	0.009636	0.2956	0.888596	0.40384	0.011627	14.7592	1
city27	year2008	2.19181	0.784729	0	9.58314	91.8366	0.360702	0.89405	1.6921	0.105181	0.2759	0.023468	0.6056	1.07472	0.343927	0.012954	18.549	1
city27	year2009	1.82214	0.60001	0	9.66586	93.4289	0.342902	0.876537	2.41843	0.115813	0.3585	0.016773	0.5121	1.00379	0.326906	0.014748	20.2359	1
city27	year2010	1.59694	0.468087	0	9.82287	96.4888	0.335902	0.847281	1.95813	0.131154	0.3023	0.015667	0.3427	1.03678	0.291689	0.016462	14.1269	1
city27	year2011	1.43972	0.364451	0	9.98948	99.7897	0.313601	0.872763	1.87792	0.13579	0.3027	0.011751	0.4233	1.11148	0.269749	0.019087	16.7929	1
city27	year2012	1.3205	0.278014	0	10.088	101.768	0.311199	0.859093	1.96439	0.140973	0.3016	0.012772	0.3633	1.12018	0.234935	0.020532	15.7798	1
city27	year2013	1.16382	0.151707	0	10.1247	102.51	0.3154	0.81084	2.16571	0.158532	0.2757	0.013219	0.4358	1.06684	0.29399	0.022808	15.6235	1
city27	year2014	1.32339	0.280197	0	10.1849	103.732	0.344801	0.834566	2.39178	0.150762	0.3799	0.012262	0.6036	1.21099	0.275022	0.021689	16.8033	1
city27	year2015	1.13911	0.130247	0	10.2774	105.625	0.382	0.768791	2.69509	0.188912	0.4667	0.008634	0.5737	1.14019	0.253121	0.022448	12.6649	1
city27	year2016	1.07737	0.074525	0	10.3087	106.269	0.3861	0.751828	2.6982	0.176023	0.5282	0.013438	0.4254	1.13259	0.29331	0.027021	15.1008	1
city27	year2017	1.18387	0.168791	0	10.3263	106.632	0.427568	0.89221	2.99131	0.187825	0.5097	0.013992	0.5593	1.2256	0.296924	0.026717	20.4881	1
city27	year2018	1.36557	0.311571	0	10.3436	106.99	0.462701	0.865726	3.42614	0.292628	0.5254	0.018094	0.3045	1.30338	0.245968	0.02415	17.7147	1
city27	year2019	1.11307	0.107125	0	10.369	107.516	0.533001	0.867436	3.74611	0.232701	0.5468	0.021003	0.2753	1.24004	0.220558	0.025917	14.6514	1
city27	year2020	1.40781	0.342033	0	10.442	109.035	0.5415	0.877018	4.18118	0.31295	0.5714	0.022945	0.363	1.36012	0.174639	0.025543	17.963	1
city27	year2021	1.0901	0.086274	1	10.5495	111.292	0.526201	0.873069	4.31297	0.289121	0.5845	0.021723	0.2874	1.37937	0.072629	0.032338	15.2445	1
city28	year2006	6.57069	1.88262	0	8.61993	74.3032	0.396551	0.919199	1.93991	0.20822	0.2251	0.002312	0.0731	1.29309	0.338473	0.008333	16.232	0
city28	year2007	5.54706	1.71327	0	8.79936	77.4287	0.396551	0.932202	1.89934	0.224231	0.2327	0.00303	0.0731	1.29616	0.247246	0.007967	17.5749	0
city28	year2008	3.76605	1.32603	0	8.97437	80.5393	0.396564	0.948187	1.78166	0.24184	0.2411	0.003346	0.1982	1.07982	0.251593	0.008154	18.0741	0
city28	year2009	4.70741	1.54914	0	9.10186	82.8439	0.388337	0.945293	1.87612	0.278766	0.25	0.005704	0.1128	1.42788	0.234922	0.00872	18.6581	0
city28	year2010	3.86356	1.35159	0	9.25617	85.6767	0.38849	0.949676	2.20639	0.237709	0.2228	0.008731	0.1588	1.38352	0.215359	0.009533	16.2148	0
city28	year2011	3.49858	1.25236	0	9.44975	89.2978	0.364683	0.911913	2.14392	0.33297	0.2511	0.010572	0.264	1.49263	0.200204	0.011784	14.9831	0
city28	year2012	1.96945	0.677755	0	9.64193	92.9668	0.366986	0.932399	2.0398	0.363044	0.2783	0.011817	0.3606	1.10018	0.214393	0.010854	16.6032	0
city28	year2013	1.83733	0.608312	0	9.76996	95.4521	0.373571	0.931087	2.063	0.334899	0.2901	0.014597	0.1465	1.1683	0.282022	0.01305	17.0032	0
city28	year2014	2.13104	0.756611	0	9.88155	97.645	0.383112	0.930402	2.16701	0.327836	0.3031	0.014469	0.213	1.41711	0.308303	0.012892	14.1556	0
city28	year2015	1.58907	0.463149	0	9.9732	99.4647	0.394847	0.924728	2.4022	0.348091	0.32	0.012987	0.3698	1.21941	0.313756	0.01327	12.9013	0
city28	year2016	2.23622	0.804788	0	10.0729	101.463	0.405036	0.940007	2.5843	0.346682	0.3381	0.001308	0.3159	1.65764	0.281206	0.014654	13.4574	0
city28	year2017	1.46267	0.380264	0	10.1632	103.291	0.403844	0.986847	2.6676	0.352237	0.3568	0.001031	0.3452	1.32866	0.217889	0.018896	20.5409	0
city28	year2018	1.87183	0.626915	0	10.2459	104.978	0.390847	0.973316	2.51201	0.35401	0.3686	0.002122	0.2086	1.65511	0.126431	0.01973	15.7722	0
city28	year2019	1.44929	0.371075	0	10.5064	110.384	0.404557	0.973812	2.06869	0.28192	0.3853	0.000286	0.2087	1.66276	0.248129	0.023946	17.0125	0
city28	year2020	1.18794	0.172219	0	10.6736	113.926	0.395856	0.970046	2.02966	0.257303	0.351	0.001028	0.2057	1.55338	0.210795	0.024858	15.1336	0
city28	year2021	0.838988	-0.175559	0	10.7805	116.219	0.38722	0.968303	1.98478	0.186786	0.3607	0.001957	0.2455	1.30605	0.129878	0.033985	18.2529	0
city29	year2006	3.43102	1.23286	0	8.88986	79.0296	0.32799	0.92717	1.42869	0.113564	0.2934	0.00621	0.139	0.904075	0.334353	0.007856	16.3759	1
city29	year2007	3.08461	1.12642	0	9.26284	85.8002	0.337829	0.900922	1.38512	0.136069	0.3116	0.00655	0.193	0.948728	0.291367	0.008409	20.9498	1
city29	year2008	2.32324	0.842962	0	9.47386	89.754	0.330022	0.867363	1.24806	0.138374	0.3258	0.006283	0.6674	0.868174	0.267507	0.008653	17.9084	1
city29	year2009	2.26507	0.817604	0	9.53097	90.8394	0.322717	0.867084	1.68334	0.16509	0.3409	0.006974	0.2706	0.893627	0.233624	0.008724	14.9471	1
city29	year2010	2.09373	0.738946	0	9.7372	94.8131	0.314084	0.879674	1.48819	0.159145	0.3436	0.01035	0.4433	0.965813	0.202808	0.009607	16.6879	1
city29	year2011	1.93787	0.661587	0	9.93319	98.6683	0.32125	0.87394	1.50931	0.177154	0.3625	0.014725	0.3246	1.02256	0.208059	0.011806	15.1285	1
city29	year2012	1.41757	0.348944	0	10.0144	100.288	0.330161	0.874047	1.48659	0.198316	0.3819	0.015794	0.3876	0.839921	0.199322	0.01289	21.5302	1
city29	year2013	1.61038	0.476473	0	9.81934	96.4194	0.330158	0.768387	1.73262	0.192822	0.3967	0.016544	0.2879	1.08569	0.214847	0.014538	19.1935	1
city29	year2014	1.36013	0.307577	0	10.2216	104.481	0.342203	0.754317	1.82247	0.190842	0.4108	0.016716	0.446	0.987462	0.213915	0.014946	15.8534	1
city29	year2015	1.48444	0.395038	0	10.3142	106.383	0.3595	0.769419	1.9525	0.199608	0.4277	0.015559	0.4466	1.13274	0.113463	0.015179	13.4388	1
city29	year2016	1.26277	0.23331	0	10.3651	107.435	0.385647	0.784163	2.02916	0.198678	0.4442	0.017085	0.4658	1.04169	0.189553	0.022609	12.3355	1
city29	year2017	1.1529	0.142282	0	10.444	109.077	0.410174	0.875377	2.09111	0.201574	0.4608	0.016304	0.4272	1.02146	0.176924	0.018135	20.5612	1
city29	year2018	1.15951	0.148	1	10.5171	110.609	0.437215	0.870833	2.0611	0.218927	0.4755	0.015358	0.3438	1.11049	0.177337	0.017812	18.5272	1
city29	year2019	1.09305	0.088969	1	10.6606	113.648	0.453828	0.875673	1.95475	0.216032	0.4898	0.014377	0.2711	1.18207	0.218341	0.020191	21.0706	1
city29	year2020	1.07382	0.071224	1	10.7127	114.762	0.45245	0.884458	2.12328	0.217795	0.5012	0.014641	0.1874	1.19608	0.180728	0.018764	19.6952	1
city29	year2021	0.945475	-0.056068	1	10.8066	116.783	0.456422	0.887219	2.14991	0.199195	0.5114	0.012967	0.3972	1.15829	0.043198	0.029085	14.9623	1
city30	year2006	1.13503	0.126659	0	11.4722	131.611	0.098656	0.867941	0.676527	0.073468	1	0.000966	0.2584	2.81061	0.321297	0.016465	15.5601	0
city30	year2007	1.92674	0.655828	0	11.5022	132.301	0.099159	0.874088	0.651668	0.083134	1	0.001128	0.2584	3.33523	0.266399	0.016234	17.4571	0
city30	year2008	1.25431	0.226589	0	11.5151	132.597	0.085757	0.885847	0.560012	0.070398	1	0.001004	0.1387	3.06688	0.302036	0.021701	16.0939	0
city30	year2009	1.63992	0.494649	0	11.3737	129.361	0.126673	0.858125	1.38362	0.088936	1	0.001631	0.1387	2.99655	0.204159	0.016582	16.7913	0
city30	year2010	1.28038	0.247154	0	11.7067	137.047	0.097582	0.853348	1.32583	0.076996	1	0.001273	0.3234	3.18972	0.347593	0.039786	15.2247	0
city30	year2011	1.37119	0.315676	0	11.7684	138.495	0.101453	0.794621	1.23922	0.078963	1	0.001232	0.3234	3.37008	0.301829	0.035105	15.5707	0
city30	year2012	1.42572	0.354678	0	11.8132	139.552	0.114724	0.773835	1.33108	0.086561	1	0.001339	0.0948	3.42558	0.244215	0.041054	16.396	0
city30	year2013	1.10553	0.100327	0	12.3216	151.822	0.127852	0.727378	1.67882	0.093554	1	0.005241	0.0948	3.21426	0.308427	0.042333	17.9087	0
city30	year2014	1.14313	0.13377	0	11.9387	142.532	0.239051	0.691672	1.54286	0.110738	1	0.004008	0.0948	3.2127	0.316142	0.038818	17.3369	0
city30	year2015	1.2211	0.199756	0	11.7831	138.841	0.339602	0.60812	2.85419	0.142453	1	0.003801	0.0948	3.24437	0.211205	0.052367	12.1064	0
city30	year2016	2.15884	0.769573	0	11.83	139.949	0.295899	0.626071	2.69589	0.160328	1	0.002301	0.0948	3.79971	0.231596	0.080847	14.1292	0
city30	year2017	1.71655	0.540319	0	11.8878	141.32	0.289921	0.627246	2.359	0.146517	1	0.000411	0.1835	3.71905	0.320234	0.064016	16.1546	0
city30	year2018	1.28119	0.247792	0	11.9424	142.621	0.265403	0.613006	2.63441	0.14696	1	0.000904	0.3076	3.61409	0.434922	0.06318	18.2577	0
city30	year2019	1.00774	0.007715	1	12.1487	147.591	0.29521	0.60479	2.51015	0.123406	1	0.002068	0.3929	3.45403	0.505646	0.05996	20.0679	0
city30	year2020	1.56951	0.450765	1	12.1055	146.543	0.30622	0.672864	2.75534	0.126031	1	0.003582	0.1215	3.78851	0.451727	0.063387	14.7234	0
city30	year2021	1.29502	0.258525	1	12.2353	149.703	0.30622	0.700251	2.38087	0.108038	1	0.003789	0.1225	3.77007	0.562024	0.088295	14.7282	0
city31	year2006	5.63266	1.72858	0	8.66974	75.1644	0.400565	0.939055	1.64555	0.148475	0.1442	0.007792	0.1675	1.07255	0.455626	0.008165	18.2019	1
city31	year2007	4.37419	1.47572	0	8.88406	78.9265	0.383921	0.941165	1.58682	0.163337	0.1392	0.010118	0.2085	1.00709	0.410748	0.009201	14.4683	1
city31	year2008	3.85012	1.3481	0	8.91905	79.5494	0.372229	0.835972	1.52314	0.185832	0.1621	0.014316	0.3119	1.07498	0.373868	0.010829	19.352	1
city31	year2009	3.21967	1.16928	0	9.17337	84.1507	0.36919	0.819904	1.85529	0.227566	0.369	0.013383	0.2695	0.979759	0.350125	0.011056	16.2071	1
city31	year2010	4.03209	1.39428	0	9.39657	88.2955	0.341619	0.831868	1.96524	0.219479	0.359	0.013721	0.1912	1.20099	0.304882	0.014232	19.1054	1
city31	year2011	2.57853	0.947221	0	9.58782	91.9263	0.325486	0.813902	1.98957	0.255416	0.374	0.0175	0.3159	0.96363	0.153944	0.010201	15.8306	1
city31	year2012	2.59326	0.952915	0	9.69573	94.0072	0.322428	0.753974	2.12773	0.273461	0.389	0.020568	0.3117	1.09061	0.120828	0.011058	15.2514	1
city31	year2013	2.4108	0.87996	0	9.55315	91.2627	0.319265	0.77112	2.32378	0.283109	0.402	0.018639	0.34	1.11604	0.144218	0.016577	15.9319	1
city31	year2014	2.2408	0.806833	0	9.86324	97.2835	0.328871	0.659332	2.43995	0.293486	0.414	0.019727	0.2648	1.10966	0.346209	0.016727	18.8922	1
city31	year2015	2.14788	0.764483	0	9.97692	99.5389	0.361686	0.782844	2.99219	0.3555	0.4281	0.023725	0.3828	1.1125	0.0422	0.014663	12.7015	1
city31	year2016	2.04146	0.713664	0	10.0561	101.125	0.386365	0.765608	2.94798	0.308741	0.4399	0.022783	0.4044	1.34909	0.052988	0.017594	12.2441	1
city31	year2017	1.9817	0.683953	0	10.1272	102.56	0.414691	0.877146	3.31029	0.313295	0.4541	0.024675	0.2679	1.37032	0.224732	0.01926	20.5197	1
city31	year2018	2.13653	0.759184	0	10.1936	103.909	0.441194	0.884736	3.51511	0.320623	0.4608	0.025845	0.5684	1.54164	0.187741	0.019248	17.179	1
city31	year2019	1.74093	0.554419	0	10.4154	108.481	0.504688	0.873535	3.17549	0.292587	0.4709	0.023365	0.2412	1.56285	0.315534	0.019133	15.7797	1
city31	year2020	1.58902	0.463115	0	10.5427	111.148	0.493681	0.884842	3.46647	0.302629	0.4849	0.024548	0.402	1.50749	0.269576	0.021181	17.6439	1
city31	year2021	1.40931	0.343099	1	10.6849	114.167	0.479389	0.886758	3.33373	0.25205	0.4946	0.021471	0.3027	1.53484	0.223105	0.043684	14.8956	1
city32	year2006	10.9274	2.39127	0	9.03157	81.5693	0.330667	0.917792	1.55388	0.13745	0.2223	0.000785	0.2251	2.22309	0.32255	0.007901	14.1331	0
city32	year2007	9.01071	2.19841	0	9.19462	84.541	0.340469	0.933748	1.56452	0.14439	0.2247	0.002629	0.2763	2.17179	0.28032	0.008813	15.8488	0
city32	year2008	7.35511	1.99539	0	9.46839	89.6504	0.307757	0.869416	1.47262	0.164235	0.2256	0.009941	0.2872	2.20062	0.2928	0.006435	16.5518	0
city32	year2009	6.77276	1.91291	0	9.57651	91.7095	0.332274	0.909549	1.42023	0.190977	0.2268	0.001116	0.2558	2.21077	0.302275	0.006722	17.4094	0
city32	year2010	7.13338	1.96479	0	9.79657	95.9728	0.335957	0.864681	1.7228	0.221951	0.2516	0.002489	0.1495	2.41484	0.244319	0.011205	17.8476	0
city32	year2011	5.52475	1.70924	0	9.97683	99.5371	0.321083	0.849943	1.61926	0.239004	0.2546	0.003138	0.1892	2.35631	0.240619	0.015084	18.2148	0
city32	year2012	4.47357	1.49819	0	10.1611	103.248	0.356678	0.864751	1.60372	0.25463	0.2553	0.007711	0.2523	2.34702	0.215217	0.017336	18.8293	0
city32	year2013	4.09194	1.40902	0	10.2088	104.22	0.363061	0.844737	1.53529	0.248456	0.2559	0.019659	0.4366	2.40628	0.269636	0.018178	19.282	0
city32	year2014	3.77129	1.32742	0	10.4976	110.2	0.383512	0.806105	1.45607	0.215582	0.2568	0.022983	0.2938	2.48309	0.255247	0.020783	16.4328	0
city32	year2015	3.26489	1.18323	0	10.6363	113.131	0.393338	0.830282	1.46246	0.214113	0.2927	0.010993	0.435	2.46486	0.309602	0.02265	14.4576	0
city32	year2016	3.24129	1.17597	1	10.7216	114.953	0.402078	0.876666	1.6315	0.218083	0.2733	0.015816	0.4693	2.52763	0.292882	0.020397	13.7695	0
city32	year2017	2.78795	1.02531	1	10.7933	116.495	0.408775	0.970275	1.70673	0.205871	0.3913	0.017193	0.6803	2.47786	0.255908	0.019792	21.8539	0
city32	year2018	2.76963	1.01871	1	10.8601	117.942	0.41671	0.943607	1.64137	0.212044	0.4218	0.011336	0.6291	2.49384	0.165091	0.01999	20.9946	0
city32	year2019	3.13917	1.14396	1	10.669	113.828	0.417688	0.947307	2.16256	0.253798	0.561	5.7e-05	0.3229	2.42109	0.217121	0.02099	19.3164	0
city32	year2020	3.05101	1.11547	1	10.697	114.426	0.424628	0.952842	2.23977	0.241782	0.4887	0.013346	0.1313	2.43928	0.253379	0.024385	20.8508	0
city32	year2021	3.28723	1.19005	1	10.7937	116.504	0.423387	0.984952	2.20256	0.220159	0.5015	0.022741	0.4111	2.59968	0.253776	0.0324	18.0965	0
city33	year2006	4.10847	1.41305	0	9.92422	98.4901	0.509595	0.81565	4.3924	0.09888	0.592	0.008706	0.0647	2.14088	0.255759	0.020874	15.0255	1
city33	year2007	4.09596	1.41	0	10.0135	100.27	0.505745	0.751067	4.28206	0.113678	0.6026	0.013321	0.0954	2.2591	0.246974	0.023408	16.0682	1
city33	year2008	3.49944	1.2526	0	10.1514	103.051	0.496211	0.697585	4.34436	0.117762	0.6091	0.003228	0.3042	2.24353	0.224202	0.022209	21.3617	1
city33	year2009	3.39469	1.22221	0	10.2365	104.786	0.498732	0.638883	4.00782	0.129413	0.6133	0.003187	0.2561	2.28739	0.233215	0.014173	21.8895	1
city33	year2010	2.79553	1.02802	0	10.4344	108.877	0.488386	0.620512	5.08468	0.133522	0.7628	0.0012	0.2162	2.27831	0.207897	0.025513	16.2074	1
city33	year2011	2.33849	0.849505	0	10.534	110.965	0.487843	0.597073	4.96417	0.129027	0.7734	0.000811	0.1266	2.30918	0.210967	0.031884	15.7769	1
city33	year2012	2.15825	0.769297	0	10.673	113.913	0.495306	0.603549	5.28329	0.129553	0.7834	0.000303	0.1266	2.38225	0.211598	0.033462	15.2262	1
city33	year2013	2.17953	0.779111	0	10.7818	116.247	0.514003	0.497538	5.5773	0.136432	0.7971	0.000743	0.3553	2.37061	0.243634	0.037997	18.5383	1
city33	year2014	1.95153	0.668614	0	10.9109	119.048	0.561544	0.492151	6.11225	0.139986	0.8034	0.001672	0.398	2.33221	0.266178	0.038249	18.2116	1
city33	year2015	1.90696	0.645509	0	10.9503	119.909	0.599771	0.484707	7.01107	0.164124	0.8095	0.004041	0.2681	2.52203	0.257857	0.041519	12.4581	1
city33	year2016	1.83407	0.606537	0	11.022	121.484	0.624397	0.468345	7.51896	0.187331	0.8101	0.009902	0.4067	2.52537	0.246152	0.053421	12.6077	1
city33	year2017	1.56136	0.44556	0	11.1143	123.528	0.632082	0.658764	7.26697	0.171842	0.8102	0.002712	0.2486	2.4605	0.295891	0.052626	16.9934	1
city33	year2018	1.63188	0.489735	0	11.1988	125.413	0.641059	0.624526	7.21804	0.170381	0.8103	0.004348	0.1617	2.58287	0.290731	0.051352	16.07	1
city33	year2019	1.63629	0.492429	0	11.2281	126.07	0.648597	0.590669	7.35441	0.160966	0.8104	0.00182	0.2963	2.64325	0.315478	0.057461	17.2979	1
city33	year2020	1.61899	0.481802	0	11.1077	123.381	0.656761	0.584946	7.61856	0.168424	0.831	0.000715	0.5213	2.63854	0.303788	0.055271	17.8984	1
city33	year2021	1.32251	0.279529	1	11.2092	125.646	0.635927	0.633081	7.29972	0.149981	0.8356	0.002689	0.6386	2.54296	0.313505	0.081116	15.8744	1
city34	year2006	5.76114	1.75113	0	8.93564	79.8457	0.314481	0.606356	1.48314	0.123912	0.358	0.001529	0.1553	1.41389	0.541972	0.008272	15.0773	1
city34	year2007	5.39696	1.68584	0	9.15186	83.7566	0.292758	0.565546	1.31842	0.133207	0.37	0.001488	0.1553	1.56239	0.532188	0.009017	17.8774	1
city34	year2008	4.07259	1.40428	0	9.41809	88.7004	0.262984	0.52902	1.19732	0.125162	0.381	0.004978	0.3175	1.54296	0.502281	0.00982	18.7468	1
city34	year2009	4.13425	1.41931	0	9.55924	91.3791	0.255295	0.57155	1.57496	0.132654	0.3934	0.000853	0.191	1.6953	0.508517	0.011709	16.3357	1
city34	year2010	3.62482	1.2878	0	9.79935	96.0273	0.229414	0.582008	1.25567	0.133969	0.3936	0.004547	0.163	1.71198	0.483822	0.009332	17.6526	1
city34	year2011	2.88581	1.0598	0	10.0459	100.92	0.211682	0.679456	1.21778	0.142776	0.4023	0.009368	0.1302	1.6662	0.471601	0.013659	15.1407	1
city34	year2012	2.33375	0.847479	0	10.1789	103.61	0.209338	0.564346	1.32362	0.145196	0.4184	0.009614	0.2298	1.56908	0.478926	0.020515	17.8843	1
city34	year2013	2.82071	1.03699	0	10.1283	102.582	0.216666	0.574166	1.48849	0.111652	0.4267	0.00578	0.1304	1.79972	0.580276	0.019767	18.7115	1
city34	year2014	2.58074	0.948076	0	10.3425	106.967	0.227461	0.560524	1.50629	0.144783	0.4421	0.003778	0.3084	1.7749	0.54038	0.016806	20.4431	1
city34	year2015	2.08969	0.737014	0	10.376	107.661	0.241661	0.513965	1.57715	0.160554	0.4561	0.003694	0.243	1.62133	0.560221	0.017109	13.938	1
city34	year2016	2.35862	0.858078	0	10.4535	109.276	0.270893	0.520405	1.61717	0.154298	0.467	0.002419	0.2562	1.80848	0.623306	0.019753	13.9358	1
city34	year2017	2.3018	0.833691	0	10.4989	110.227	0.346688	0.804825	1.69454	0.16056	0.479	0.00136	0.2607	1.88047	0.620384	0.037669	18.8891	1
city34	year2018	2.10107	0.742449	0	10.5423	111.14	0.411999	0.805605	1.80701	0.172401	0.491	0.002078	0.3507	1.90593	0.532581	0.037627	16.2935	1
city34	year2019	1.98315	0.684686	1	10.5647	111.613	0.490421	0.816408	1.96774	0.189846	0.5058	0.002188	0.1991	1.92646	0.480418	0.044757	14.9223	1
city34	year2020	1.71801	0.541168	1	10.7413	115.376	0.489604	0.827148	2.18229	0.188641	0.5007	0.002191	0.1789	1.82626	0.509815	0.053846	16.1814	1
city34	year2021	1.96269	0.674316	1	10.8469	117.655	0.489604	0.836155	2.17884	0.158498	0.5108	0.001916	0.2386	2.05688	0.458401	0.081417	18.2219	1
city35	year2006	0.612087	-0.490881	0	10.7769	116.142	0.423194	0.89324	1.32478	0.09699	0.731	0.042669	0.3678	1.06842	0.30871	0.02502	16.4537	0
city35	year2007	0.747511	-0.291006	0	10.9974	120.943	0.449867	0.879135	1.2258	0.089571	0.747	0.036649	0.2521	1.49264	0.324917	0.031094	16.7312	0
city35	year2008	0.50559	-0.68203	0	11.1563	124.463	0.399994	0.874408	1.04161	0.087027	0.759	0.03216	0.4576	1.40765	0.361866	0.034502	15.7046	0
city35	year2009	0.289091	-1.24101	0	11.3502	128.827	0.43264	0.864072	1.00619	0.090171	0.779	0.02989	0.3355	1.04915	0.420751	0.040952	18.9668	0
city35	year2010	0.475941	-0.742462	0	11.4539	131.192	0.43192	0.833103	1.11463	0.08329	0.7949	0.03026	0.3648	1.67307	0.383078	0.044867	18.7398	0
city35	year2011	0.23724	-1.43868	0	11.6296	135.248	0.419262	0.727113	1.0889	0.083607	0.805	0.026648	0.2672	1.16771	0.371179	0.035627	17.5996	0
city35	year2012	0.290769	-1.23522	0	11.7417	137.868	0.446945	0.800775	1.02643	0.085379	0.8136	0.025272	0.2672	1.42912	0.379706	0.034588	17.1716	0
city35	year2013	0.288494	-1.24308	0	11.9556	142.936	0.475696	0.823564	1.12919	0.101415	0.8201	0.024928	0.3566	1.4796	0.431325	0.038952	21.8625	0
city35	year2014	0.297334	-1.2129	0	11.7805	138.78	0.474363	0.843795	1.19013	0.097266	0.8234	0.018903	0.2779	1.57552	0.40216	0.038156	15.5889	0
city35	year2015	0.198983	-1.61454	0	11.7925	139.063	0.489058	0.870188	1.31712	0.105662	0.8265	0.013792	0.3273	1.19644	0.436464	0.033699	11.8716	0
city35	year2016	0.262672	-1.33685	0	11.8206	139.727	0.504299	0.831793	1.45801	0.107135	0.8297	0.017352	0.434	1.5119	0.453773	0.041646	13.8848	0
city35	year2017	0.488131	-0.717171	0	11.6886	136.623	0.504299	0.867091	2.00809	0.096876	0.8328	0.00404	0.297	1.79164	0.296438	0.039649	14.7608	0
city35	year2018	0.514683	-0.664205	0	11.5364	133.089	0.5582	0.874819	2.29412	0.123491	0.8357	0.003971	0.4091	1.91432	0.15821	0.036884	16.4441	0
city35	year2019	0.406599	-0.899928	0	11.4493	131.087	0.571599	0.848953	2.31785	0.134315	0.839	0.004601	0.4659	1.59032	0.279823	0.036015	15.6912	0
city35	year2020	0.520923	-0.652153	0	11.542	133.218	0.548602	0.859251	2.12351	0.136106	0.8615	0.004575	0.3185	1.86682	0.243264	0.037058	19.7105	0
city35	year2021	0.288855	-1.24183	0	11.7063	137.037	0.488126	0.853769	1.95012	0.101932	0.8673	0.003698	0.4008	1.44608	0.163649	0.04638	15.0302	0
city36	year2006	6.26945	1.83569	0	10.8291	117.269	0.742542	0.523389	5.74948	0.164777	0.8433	0.046106	0.2581	3.78205	0.138487	0.066552	20.7564	1
city36	year2007	5.18282	1.64535	0	10.9717	120.378	0.758985	0.563275	5.49965	0.176355	0.845	0.041183	0.3609	3.79629	0.129425	0.080698	21.1589	0
city36	year2008	4.70158	1.5479	0	11.0514	122.133	0.776689	0.491862	5.70077	0.186811	0.849	0.040273	0.3851	3.75486	0.123991	0.085554	20.8482	1
city36	year2009	4.49613	1.50322	0	11.1627	124.606	0.778837	0.47754	5.53773	0.190847	0.8501	0.034405	0.4606	3.84071	0.125445	0.097567	21.2305	0
city36	year2010	3.89475	1.35963	0	11.2377	126.286	0.775735	0.48049	6.39243	0.192532	0.8596	0.030523	0.3479	3.83591	0.136312	0.112602	23.1625	0
city36	year2011	3.54233	1.26478	0	11.3103	127.923	0.784872	0.485057	6.25587	0.199683	0.8623	0.028036	0.4425	3.86382	0.143586	0.087943	20.7741	0
city36	year2012	3.30817	1.1964	1	11.3791	129.484	0.789516	0.446278	6.28767	0.206157	0.862	0.028397	0.373	3.88169	0.135969	0.097316	23.3689	1
city36	year2013	3.08568	1.12677	1	11.9062	141.758	0.795213	0.439496	6.25521	0.214028	0.863	0.027072	0.41	3.90286	0.173968	0.104465	15.0168	1
city36	year2014	2.92344	1.07276	1	11.5129	132.547	0.799699	0.411592	6.23511	0.212119	0.864	0.026036	0.5454	3.9173	0.187458	0.112729	16.6421	1
city36	year2015	2.7823	1.02328	1	11.5759	134.001	0.815966	0.371118	7.43659	0.249307	0.8651	0.035172	0.5417	3.93674	0.207414	0.127323	15.3604	0
city36	year2016	2.65486	0.97639	1	11.6801	136.425	0.822659	0.358522	7.37929	0.249587	0.865	0.033714	0.5883	3.96406	0.240897	0.147676	14.4838	1
city36	year2017	2.50346	0.917676	1	11.7692	138.514	0.826948	0.36636	7.19354	0.243601	0.8645	0.05868	0.6325	4.00822	0.263397	0.129311	23.7474	1
city36	year2018	2.3148	0.839324	1	11.8509	140.444	0.83091	0.347967	7.50594	0.246291	0.865	0.037781	0.5065	4.01986	0.264314	0.125224	20.4397	1
city36	year2019	2.21315	0.794418	1	12.009	144.216	0.835212	0.352443	6.72528	0.209444	0.866	0.02772	0.4239	4.02808	0.372916	0.127762	19.9608	1
city36	year2020	2.25178	0.811722	1	12.013	144.312	0.838682	0.35726	7.26089	0.197108	0.8755	0.021236	0.2914	4.05769	0.40598	0.133875	22.2811	1
city36	year2021	2.03915	0.712531	1	12.1226	146.957	0.816735	0.367425	6.90787	0.17892	0.875	0.012844	0.3631	4.06172	0.354417	0.134773	19.5916	1
city37	year2006	15.7349	2.75588	0	9.4919	90.0962	0.340313	0.8623	1.63149	0.12548	0.3002	0.022852	0.2455	2.92039	0.582981	0.022423	18.2879	1
city37	year2007	12.9414	2.56043	0	9.67389	93.5841	0.368174	0.739254	1.46549	0.136215	0.3069	0.02208	0.2264	2.92884	0.501472	0.024068	17.9779	1
city37	year2008	12.1154	2.49448	0	9.90813	98.171	0.341773	0.793189	1.30471	0.099578	0.498	0.019679	0.3042	3.05593	0.424201	0.022594	18.2898	1
city37	year2009	10.2592	2.32818	0	9.90813	98.171	0.391176	0.795842	1.89126	0.160499	0.502	0.010789	0.2239	3.0235	0.306227	0.020806	16.8559	1
city37	year2010	8.37348	2.12507	0	10.143	102.88	0.364605	0.771843	1.73842	0.158553	0.4861	0.016915	0.1996	3.00302	0.243579	0.018848	15.3951	1
city37	year2011	7.11037	1.96155	0	10.3767	107.676	0.35195	0.806857	1.56873	0.17045	0.504	0.011714	0.329	3.04594	0.211111	0.024988	14.6637	1
city37	year2012	5.35186	1.67744	0	10.607	112.508	0.31578	0.848196	1.43711	0.156519	0.5201	0.005228	0.2368	2.99875	0.224459	0.027336	17.2634	1
city37	year2013	4.90826	1.59092	0	10.6803	114.069	0.29732	0.852233	1.42112	0.135557	0.5313	0.007175	0.2292	3.05852	0.330399	0.028649	19.5172	1
city37	year2014	4.64236	1.53522	0	10.8894	118.579	0.294841	0.870463	1.37272	0.122624	0.5446	0.010693	0.2646	3.15584	0.360264	0.029606	17.9247	1
city37	year2015	4.04816	1.39826	0	10.9196	119.238	0.31668	0.866576	1.38174	0.145925	0.5534	0.012994	0.2888	3.04456	0.338107	0.030065	13.7205	1
city37	year2016	4.08619	1.40761	0	11.0281	121.619	0.313661	0.874518	1.34186	0.149065	0.5629	0.013857	0.4287	3.16294	0.349416	0.036126	11.7926	1
city37	year2017	3.16316	1.15157	0	11.1136	123.512	0.301372	0.906952	1.43549	0.142033	0.5772	0.005137	0.2008	3.10142	0.476258	0.069029	15.0353	1
city37	year2018	3.7076	1.31039	0	11.1925	125.272	0.353492	0.91841	1.52134	0.144672	0.586	0.002773	0.2558	3.2297	0.339893	0.033578	17.0793	1
city37	year2019	3.43888	1.23515	0	11.251	126.585	0.408423	0.92057	1.59928	0.154157	0.594	0.006027	0.1988	3.21292	0.317171	0.034907	17.6154	1
city37	year2020	3.46524	1.24278	1	11.2751	127.128	0.457867	0.591579	1.75831	0.166664	0.584	0.009532	0.1086	3.19372	0.085543	0.035851	18.0047	1
city37	year2021	3.04774	1.1144	1	11.2986	127.658	0.427657	0.57405	1.6727	0.119194	0.5888	0.010264	0.2299	3.2208	0.08756	0.050981	16.5021	1
city38	year2006	8.52545	2.14306	0	9.18595	84.3817	0.434511	0.925123	2.24062	0.126668	0.2997	0.008155	0.2861	2.11866	0.434035	0.007358	20.08	1
city38	year2007	7.1769	1.97087	0	9.45289	89.3571	0.407929	0.87977	1.65779	0.131331	0.2985	0.0076	0.2247	2.13581	0.393057	0.009013	19.1844	1
city38	year2008	6.34274	1.84731	0	9.53907	90.9939	0.420231	0.911255	1.66808	0.146448	0.2904	0.007185	0.1613	2.17544	0.320783	0.01574	15.3621	1
city38	year2009	5.50882	1.70635	0	9.74185	94.9036	0.416891	0.866135	1.9918	0.2071	0.2927	0.007108	0.3285	2.15092	0.334517	0.017043	18.05	1
city38	year2010	4.77863	1.56415	0	9.96491	99.2994	0.348652	0.88943	1.71332	0.283504	0.3356	0.005762	0.2474	2.29944	0.324097	0.017631	15.7968	1
city38	year2011	3.86967	1.35317	0	10.1436	102.893	0.355313	0.888511	1.75203	0.217428	0.3532	0.008138	0.5028	2.24652	0.270987	0.020585	16.4291	1
city38	year2012	3.99799	1.38579	0	10.2566	105.198	0.360236	0.865995	1.89087	0.217389	0.3596	0.008693	0.4032	2.40178	0.233782	0.023095	18.6473	1
city38	year2013	3.63535	1.2907	0	10.3463	107.046	0.361423	0.875903	2.0064	0.214163	0.505	0.008949	0.431	2.42751	0.275489	0.021842	17.6496	1
city38	year2014	2.96561	1.08708	0	10.4802	109.835	0.366	0.880074	2.11024	0.214993	0.515	0.009232	0.5595	2.32852	0.263965	0.022752	16.1912	1
city38	year2015	3.12279	1.13873	0	10.5566	111.442	0.389603	0.8847	2.2019	0.236629	0.529	0.011404	0.7824	2.46267	0.259064	0.022877	12.7034	1
city38	year2016	2.64694	0.973406	0	10.6474	113.367	0.401749	0.86137	2.21544	0.225686	0.541	0.012898	0.5664	2.38604	0.258553	0.024394	12.2921	1
city38	year2017	2.64616	0.97311	0	10.7505	115.573	0.408174	0.84496	2.23567	0.214892	0.551	0.012999	0.856	2.52443	0.279162	0.024982	14.3751	1
city38	year2018	2.27644	0.822614	0	10.844	117.592	0.426851	0.863058	2.15779	0.214062	0.5591	0.012516	0.3838	2.50354	0.247625	0.02678	16.343	1
city38	year2019	2.21941	0.797242	0	10.9881	120.738	0.475517	0.868432	2.0139	0.202159	0.565	0.002979	0.4935	2.55805	0.274049	0.029317	16.9292	1
city38	year2020	2.20399	0.790271	1	10.9734	120.415	0.486478	0.862563	2.3655	0.239806	0.6194	0.005645	0.4342	2.51005	0.228391	0.04697	16.4246	1
city38	year2021	2.09964	0.741766	1	11.1269	123.808	0.516197	0.862733	2.25709	0.173687	0.6204	0.011936	0.43	2.59253	0.230201	0.048359	17.3094	1
city39	year2006	0.925174	-0.077774	0	10.7389	115.324	0.480146	0.142148	3.92978	0.094622	0.7638	0.043659	0.3807	1.47043	0.25827	0.026543	15.1597	1
city39	year2007	0.940837	-0.060985	0	10.89	118.592	0.484227	0.136934	3.97171	0.104436	0.7682	0.045446	0.5032	1.63985	0.260044	0.028472	15.2894	1
city39	year2008	0.855909	-0.155591	0	11.0155	121.341	0.499868	0.14689	4.12307	0.107196	0.7695	0.04364	0.5081	1.66583	0.237542	0.03071	15.7123	1
city39	year2009	0.760436	-0.273863	0	11.1192	123.637	0.51307	0.143581	3.29681	0.10904	0.7716	0.038626	0.1799	1.64418	0.243236	0.034336	16.4978	1
city39	year2010	0.623363	-0.472627	0	11.0672	122.483	0.518548	0.141127	4.48871	0.105675	0.7793	0.037155	0.374	1.63415	0.241901	0.039674	18.6328	1
city39	year2011	0.573606	-0.555813	0	11.2419	126.38	0.524026	0.805072	4.08102	0.108405	0.7973	0.037477	0.4729	1.72552	0.252673	0.054879	17.8237	1
city39	year2012	0.438139	-0.825219	0	11.391	129.755	0.534013	0.793404	3.94914	0.106873	0.8023	0.036204	0.5948	1.61218	0.255643	0.057794	16.4517	1
city39	year2013	0.441181	-0.8183	0	11.7329	137.661	0.543769	0.808164	3.97415	0.106207	0.805	0.031173	0.5338	1.72723	0.282024	0.054058	18.6701	1
city39	year2014	0.411065	-0.889004	0	11.5857	134.228	0.56492	0.799161	4.05748	0.104436	0.8092	0.022917	0.5081	1.73611	0.267673	0.072971	14.8178	1
city39	year2015	0.402008	-0.911284	0	11.6799	136.42	0.573165	0.79809	4.53771	0.10756	0.814	0.021366	0.4326	1.81844	0.355296	0.07414	11.7075	1
city39	year2016	0.364221	-1.00999	0	11.754	138.156	0.583943	0.792044	4.69484	0.111762	0.82	0.022004	0.3878	1.7823	0.40013	0.089769	14.3937	1
city39	year2017	0.324209	-1.12637	0	11.8499	140.42	0.597282	0.795407	4.67513	0.116114	0.8229	0.021264	0.4987	1.73386	0.456923	0.08757	15.7379	1
city39	year2018	0.346257	-1.06057	0	11.9374	142.501	0.610384	0.791043	4.84696	0.119553	0.825	0.01989	0.3859	1.86605	0.446746	0.086894	16.8018	1
city39	year2019	0.304944	-1.18763	1	12.0178	144.428	0.620199	0.789187	4.92695	0.118172	0.832	0.020161	0.1862	1.79714	0.518532	0.088529	18.9966	1
city39	year2020	0.318749	-1.14335	1	11.9787	143.489	0.628074	0.797704	5.17276	0.118411	0.868	0.020238	0.1796	1.87822	0.498268	0.084039	16.916	1
city39	year2021	0.273434	-1.2967	1	12.0698	145.68	0.620516	0.797266	5.27268	0.111135	0.869	0.018124	0.1642	1.80714	0.462052	0.120035	18.3582	1
city40	year2006	5.04181	1.61777	0	8.76155	76.7648	0.331383	0.538784	1.8582	0.16901	0.32	0.006099	0.1862	1.00189	0.553988	0.010272	19.3789	0
city40	year2007	4.11592	1.41486	0	9.01603	81.2888	0.301321	0.688324	1.67649	0.171464	0.34	0.004522	0.1958	1.0361	0.545401	0.008389	15.6977	0
city40	year2008	3.08771	1.12743	0	9.17854	84.2456	0.290041	0.683409	1.73708	0.224324	0.34	0.003651	0.2662	0.908207	0.464107	0.008769	17.3801	0
city40	year2009	3.00448	1.1001	0	9.30401	86.5646	0.289998	0.650832	2.2866	0.234851	0.3577	0.001011	0.3605	1.00664	0.393196	0.010362	17.3217	0
city40	year2010	2.49544	0.914466	0	9.48888	90.0388	0.271351	0.664862	1.84257	0.224218	0.3591	0.001506	0.2597	0.984719	0.344467	0.011438	18.5152	0
city40	year2011	2.32339	0.843027	0	9.70418	94.1711	0.258004	0.668687	1.82809	0.227709	0.3755	0.00527	0.1916	1.10378	0.341487	0.014941	17.5797	0
city40	year2012	2.18234	0.780399	0	9.83932	96.8122	0.254355	0.644485	1.96753	0.236152	0.3934	0.00297	0.284	1.13512	0.310849	0.015833	19.8263	0
city40	year2013	1.81284	0.594894	0	9.77018	95.4564	0.257928	0.574606	2.06331	0.233113	0.4089	0.002748	0.3468	1.1204	0.326233	0.016632	15.1513	0
city40	year2014	1.83083	0.604767	0	10.0274	100.549	0.278523	0.574801	2.22939	0.240696	0.4243	0.003445	0.1414	1.21105	0.346525	0.017252	16.5443	0
city40	year2015	1.63544	0.491911	0	10.0808	101.623	0.289955	0.560708	2.54275	0.243795	0.4382	0.002973	0.2341	1.17063	0.296338	0.017196	12.8326	0
city40	year2016	1.6954	0.527918	0	10.1609	103.244	0.324446	0.615742	2.7413	0.258675	0.4507	0.002092	0.257	1.29327	0.29477	0.022002	14.3587	0
city40	year2017	1.54864	0.437375	0	10.259	105.247	0.390912	0.739594	2.6797	0.251761	0.4647	0.002639	0.4533	1.3568	0.292914	0.02259	16.1108	0
city40	year2018	1.34741	0.298186	0	10.3483	107.087	0.398852	0.754351	2.61901	0.246865	0.4814	0.002804	0.2623	1.36504	0.272458	0.021961	16.381	0
city40	year2019	1.29994	0.262316	1	10.4933	110.109	0.422161	0.760021	2.50187	0.239102	0.4972	0.002481	0.2625	1.41919	0.302902	0.033684	14.8979	0
city40	year2020	1.00821	0.008179	1	10.6568	113.567	0.428774	0.219603	2.73116	0.239056	0.502	0.002356	0.1988	1.2133	0.308313	0.037928	15.4833	0
city40	year2021	1.00152	0.001521	1	10.7491	115.543	0.428774	0.741016	2.74901	0.198063	0.512	0.001997	0.3057	1.29327	0.186634	0.082401	16.2627	0
city41	year2006	3.15803	1.14995	0	9.47815	89.8353	0.503896	0.841709	3.73259	0.106968	0.2744	0.01372	0.1443	1.4199	0.305828	0.01859	17.0406	1
city41	year2007	2.75981	1.01516	0	9.66612	93.4339	0.504019	0.849299	3.54895	0.110383	0.2705	0.013189	0.2515	1.481	0.280069	0.015214	15.7243	1
city41	year2008	2.2592	0.815009	0	9.85964	97.2125	0.499084	0.841219	3.52306	0.126182	0.4996	0.011911	0.4548	1.46159	0.254939	0.012452	15.8953	1
city41	year2009	2.09029	0.737304	0	9.99629	99.9258	0.514771	0.84255	2.85139	0.133502	0.5048	0.012475	0.2359	1.51879	0.245734	0.019119	16.3633	1
city41	year2010	1.68342	0.520829	0	10.1512	103.047	0.502117	0.83697	4.53476	0.145134	0.5262	0.01311	0.1611	1.45496	0.214751	0.020932	17.3334	1
city41	year2011	1.58404	0.459978	0	10.3473	107.067	0.486687	0.831951	4.32896	0.136702	0.5455	0.010905	0.3742	1.594	0.199481	0.041906	14.3874	1
city41	year2012	1.35047	0.300455	0	10.4669	109.556	0.487172	0.834553	4.44573	0.150412	0.5628	0.003985	0.4465	1.55559	0.184878	0.047671	16.4908	1
city41	year2013	1.36356	0.310098	0	10.5642	111.602	0.478941	0.823537	4.4941	0.149239	0.5767	0.012817	0.1484	1.67828	0.223612	0.033528	21.2277	1
city41	year2014	1.27347	0.241744	0	10.676	113.977	0.489813	0.834172	4.49638	0.147945	0.5839	0.004914	0.2773	1.70373	0.221601	0.036372	18.2158	1
city41	year2015	1.23237	0.20894	0	10.8009	116.659	0.496713	0.808317	4.83461	0.15446	0.5931	0.005665	0.4052	1.65647	0.217575	0.034874	12.2581	1
city41	year2016	1.25017	0.223283	0	10.8728	118.218	0.507894	0.821149	4.94839	0.1585	0.6023	0.002862	0.2643	1.73384	0.208617	0.041308	12.3642	1
city41	year2017	0.99689	-0.003115	0	10.9025	118.865	0.513531	0.820755	5.13245	0.167232	0.6135	0.003955	0.2956	1.61142	0.207501	0.039254	15.0928	1
city41	year2018	0.958771	-0.042103	0	10.9313	119.493	0.590977	0.837813	5.49802	0.17333	0.4861	0.002313	0.278	1.64405	0.087996	0.04135	16.5036	1
city41	year2019	0.978081	-0.022163	0	11.0307	121.676	0.65556	0.843493	5.47593	0.175105	0.637	0.004748	0.2568	1.72927	0.07674	0.038185	14.2477	1
city41	year2020	0.902517	-0.102568	1	10.9091	119.008	0.657521	0.843192	5.79137	0.173478	0.689	0.007	0.0917	1.68441	0.020582	0.040008	14.7663	1
city41	year2021	0.830088	-0.186224	1	10.9723	120.391	0.647424	0.735398	5.79184	0.151844	0.6979	0.008177	0.2633	1.66902	0.087694	0.056627	15.1883	1
city42	year2006	7.56355	2.02334	0	9.52164	90.6616	0.388565	0.973641	1.71407	0.079931	0.46	0.008187	0.4243	2.27643	0.365513	0.014323	20.3088	0
city42	year2007	6.17223	1.82006	0	9.69283	93.951	0.381285	0.977998	1.61551	0.089885	0.461	0.00779	0.4243	2.24082	0.326688	0.014859	16.1154	0
city42	year2008	5.07175	1.62369	0	9.87034	97.4236	0.36769	0.979581	1.59675	0.099649	0.463	0.007275	0.4243	2.21957	0.288133	0.014356	20.2518	0
city42	year2009	5.06523	1.6224	0	9.97455	99.4917	0.378348	0.980274	1.58859	0.112988	0.485	0.006777	0.4496	2.31789	0.280466	0.016274	18.9427	0
city42	year2010	4.21024	1.43752	0	10.1765	103.561	0.362767	0.981723	1.88636	0.119433	0.5074	0.006577	0.5025	2.27964	0.25276	0.027577	17.1583	0
city42	year2011	3.86778	1.35268	0	10.4275	108.733	0.340531	0.953681	1.78023	0.130069	0.511	0.005628	0.3851	2.40125	0.268479	0.022276	15.5353	0
city42	year2012	3.55799	1.26919	0	10.5389	111.068	0.338274	0.948783	1.79411	0.13153	0.516	0.005531	0.4655	2.42294	0.235239	0.022945	15.2573	0
city42	year2013	3.46944	1.24399	0	10.4629	109.472	0.332504	0.948696	1.85375	0.161077	0.526	0.005881	0.6528	2.49659	0.281108	0.028262	15.7022	0
city42	year2014	3.03875	1.11145	0	10.7588	115.752	0.338572	0.937293	1.8413	0.154464	0.534	0.005981	0.7143	2.46248	0.260105	0.027444	13.8422	0
city42	year2015	2.62438	0.964846	0	10.8382	117.467	0.352471	0.915789	1.86778	0.179147	0.5398	0.006757	0.5437	2.39703	0.215589	0.033525	13.3343	0
city42	year2016	2.59404	0.953218	0	10.9153	119.144	0.357533	0.918947	1.87786	0.171376	0.548	0.007404	0.6921	2.46642	0.189097	0.029605	14.7986	0
city42	year2017	2.55708	0.938867	0	11.0167	121.368	0.396436	0.987849	1.88068	0.174536	0.5579	0.009741	0.2892	2.56761	0.169902	0.026743	16.1668	0
city42	year2018	2.29037	0.828714	0	11.1089	123.408	0.404829	0.985905	1.80106	0.165366	0.567	0.002144	0.4498	2.55177	0.114512	0.026397	13.9422	0
city42	year2019	1.98881	0.687534	1	11.2123	125.716	0.424198	0.981183	1.785	0.155829	0.575	0.002799	0.5236	2.52216	0.124444	0.026923	16.1031	0
city42	year2020	2.31822	0.840801	1	11.2239	125.976	0.457418	0.978015	1.96231	0.1662	0.5965	0.003559	0.636	2.68807	0.116102	0.028381	17.2973	0
city42	year2021	2.3152	0.839497	1	11.2793	127.223	0.480109	0.974252	2.00908	0.145659	0.6	0.003848	0.7553	2.74515	0.229751	0.038609	15.7223	0
city43	year2006	1.72301	0.544072	0	10.1709	103.447	0.392001	0.798804	2.54497	0.078871	0.501	0.070759	0.1513	1.42249	0.36654	0.023707	18.5136	1
city43	year2007	1.2555	0.227533	0	10.3242	106.589	0.394902	0.796547	2.77809	0.084078	0.5081	0.06733	0.1571	1.28325	0.316905	0.024151	19.2793	1
city43	year2008	1.02768	0.027302	0	10.4942	110.128	0.384903	0.810116	2.76081	0.089254	0.5052	0.05901	0.2324	1.23315	0.271934	0.023076	17.1286	1
city43	year2009	1.12375	0.116669	0	10.5883	112.112	0.385899	0.823643	2.41944	0.098911	0.8579	0.058847	0.2979	1.39331	0.258876	0.02646	16.2012	1
city43	year2010	0.844293	-0.169255	0	10.6867	114.206	0.412498	0.757763	3.46765	0.105463	0.6571	0.062092	0.4235	1.28276	0.228439	0.024766	16.6669	1
city43	year2011	0.799963	-0.22319	0	10.8785	118.342	0.362502	0.817187	3.40236	0.111336	0.6724	0.054944	0.6481	1.42923	0.207089	0.029633	17.9193	1
city43	year2012	0.712323	-0.339224	0	10.9805	120.571	0.3865	0.790956	3.48311	0.115149	0.6878	0.055538	0.4153	1.39496	0.197859	0.035348	19.4445	1
city43	year2013	0.6803	-0.385221	0	11.0885	122.955	0.398201	0.839018	3.62371	0.125708	0.6983	0.055032	0.366	1.45337	0.218052	0.039788	18.297	1
city43	year2014	0.687493	-0.374704	0	11.1616	124.581	0.4057	0.753398	3.71473	0.128997	0.7086	0.053828	0.3403	1.53598	0.205444	0.043904	18.7702	1
city43	year2015	0.642053	-0.443085	0	11.2369	126.268	0.412201	0.803317	3.92966	0.135794	0.7156	0.042136	0.3461	1.53952	0.204981	0.042591	13.2831	1
city43	year2016	0.623335	-0.472671	0	11.3096	127.907	0.428499	0.785775	4.15789	0.133928	0.7229	0.046741	0.4423	1.59559	0.18434	0.049451	13.9266	1
city43	year2017	0.630874	-0.460649	0	11.3931	129.803	0.428718	0.79307	4.19952	0.135648	0.7332	0.054187	0.2805	1.69831	0.184717	0.073589	16.4673	1
city43	year2018	0.495104	-0.702987	1	11.4703	131.568	0.459399	0.824834	4.27704	0.142647	0.7423	0.043772	0.3577	1.56115	0.163906	0.044638	15.9015	1
city43	year2019	0.554782	-0.589179	1	11.5171	132.644	0.487738	0.830776	4.61758	0.149054	0.7516	0.046494	0.3417	1.74583	0.110657	0.044217	20.2455	1
city43	year2020	0.506691	-0.679854	1	11.4371	130.807	0.493141	0.819633	5.10616	0.145871	0.7808	0.048666	0.3315	1.68846	0.02795	0.040917	14.8255	1
city43	year2021	0.386267	-0.951227	1	11.5597	133.627	0.48028	0.863464	4.81431	0.130809	0.7864	0.042066	0.3181	1.55973	0.074958	0.066234	16.0345	1
city44	year2006	1.50879	0.411311	0	10.0357	100.715	0.344211	0.837412	1.89138	0.06405	0.469	0.116742	0.1188	1.26174	0.334757	0.01289	17.6073	1
city44	year2007	1.38211	0.323611	0	10.2219	104.487	0.350886	0.839011	1.82016	0.069942	0.486	0.112246	0.5559	1.37048	0.318544	0.014271	21.3972	1
city44	year2008	1.16465	0.152416	0	10.3986	108.131	0.350588	0.880065	1.87016	0.078171	0.5025	0.081265	0.3662	1.38517	0.300092	0.015893	15.9521	1
city44	year2009	1.01534	0.015224	0	10.5359	111.005	0.358129	0.905643	2.15626	0.08266	0.527	0.047671	0.1438	1.35231	0.327558	0.018154	16.1383	1
city44	year2010	0.997277	-0.002727	0	10.7668	115.924	0.372479	0.907699	2.22208	0.091396	0.5581	0.040249	0.1809	1.52365	0.332661	0.01988	21.5126	1
city44	year2011	0.808619	-0.212428	0	10.9332	119.535	0.385158	0.895208	2.15367	0.102801	0.576	0.034294	0.2863	1.476	0.352029	0.027149	18.4662	1
city44	year2012	0.761869	-0.271981	0	11.043	121.948	0.400439	0.8388	2.22309	0.112534	0.5866	0.030539	0.1997	1.52826	0.347146	0.028569	19.2604	1
city44	year2013	0.658562	-0.417697	0	11.0928	123.05	0.410801	0.863159	2.35182	0.114392	0.599	0.028114	0.2719	1.50367	0.2379	0.025361	19.8561	1
city44	year2014	0.681466	-0.383509	0	11.2575	126.731	0.442405	0.51719	2.38292	0.114915	0.6115	0.025046	0.3782	1.62994	0.21575	0.024124	15.1645	1
city44	year2015	0.574905	-0.55355	0	11.3414	128.627	0.458	0.833485	2.54642	0.121816	0.6276	0.023457	0.5063	1.58356	0.264903	0.02364	13.4131	1
city44	year2016	0.597006	-0.515829	0	11.4371	130.807	0.477415	0.8384	2.64996	0.110697	0.6437	0.023428	0.3306	1.71679	0.297358	0.030859	14.87	1
city44	year2017	0.524738	-0.644857	0	11.5523	133.456	0.479937	0.920596	2.54468	0.106623	0.6603	0.02153	0.4772	1.70802	0.365611	0.032378	14.5555	1
city44	year2018	0.483442	-0.726824	0	11.6555	135.851	0.484318	0.878178	2.46964	0.104092	0.671	0.020271	0.5457	1.7131	0.382344	0.030509	15.49	1
city44	year2019	0.484347	-0.724953	1	11.7621	138.347	0.463846	0.909827	2.55142	0.10366	0.681	0.019595	0.3082	1.78693	0.549896	0.033665	14.2746	1
city44	year2020	0.460568	-0.775295	1	11.7745	138.639	0.479435	0.819622	2.73117	0.107675	0.691	0.018895	0.3033	1.81063	0.570257	0.043343	18.9374	1
city44	year2021	0.397172	-0.923385	1	11.8686	140.864	0.470121	0.879398	2.73692	0.10177	0.712	0.016575	0.3691	1.76198	0.537759	0.053157	19.1538	1
city45	year2006	1.40173	0.337711	0	9.30865	86.651	0.245173	0.91636	1.01007	0.090654	0.3156	0.004442	0.1253	0.425645	0.503355	0.007198	16.2174	0
city45	year2007	1.34693	0.297826	0	9.53344	90.8865	0.261205	0.915332	0.982673	0.101106	0.3322	0.004651	0.2517	0.497947	0.430541	0.007732	16.4409	0
city45	year2008	1.35891	0.306683	0	9.70302	94.1486	0.266397	0.931198	0.899572	0.099759	0.3492	0.004938	0.1686	0.661518	0.389118	0.008167	17.7911	0
city45	year2009	1.17015	0.157136	0	9.74079	94.883	0.27535	0.925697	1.13719	0.118712	0.3663	0.0053	0.18	0.541379	0.343783	0.008909	15.1255	0
city45	year2010	1.01886	0.018686	0	9.8598	97.2157	0.273941	0.9114	1.1768	0.126505	0.33	0.00697	0.1536	0.517067	0.300637	0.009614	18.7654	0
city45	year2011	1.07175	0.069297	0	9.97999	99.6002	0.281345	0.845265	1.24781	0.140601	0.3485	0.011428	0.2169	0.675734	0.261968	0.01093	18.5216	0
city45	year2012	1.08848	0.084785	0	10.047	100.942	0.29739	0.809077	1.37479	0.165143	0.3681	0.011246	0.2967	0.747688	0.241623	0.012277	16.2032	0
city45	year2013	0.806159	-0.215475	0	9.96848	99.3706	0.313852	0.814638	1.52164	0.171368	0.3827	0.012486	0.447	0.542424	0.261539	0.014142	16.6417	0
city45	year2014	0.84912	-0.163555	0	10.1906	103.848	0.359755	0.837675	1.61061	0.168698	0.3956	0.014497	0.5202	0.653907	0.239272	0.014087	15.8164	0
city45	year2015	0.778669	-0.250169	0	10.263	105.329	0.382461	0.766245	1.67275	0.179933	0.4129	0.013483	0.3455	0.63034	0.238086	0.014893	13.2965	0
city45	year2016	0.787039	-0.239477	0	10.3421	106.959	0.39651	0.820463	1.71422	0.176176	0.4297	0.013908	0.5261	0.718595	0.223067	0.018672	12.0932	0
city45	year2017	0.850316	-0.162147	0	10.4122	108.414	0.415791	0.933911	1.7616	0.174823	0.4467	0.012186	0.2855	0.863087	0.213131	0.016562	15.4699	0
city45	year2018	0.641578	-0.443825	1	10.4778	109.784	0.439384	0.93182	1.80625	0.181859	0.4623	0.011626	0.3352	0.614338	0.175537	0.033271	18.6528	0
city45	year2019	0.801789	-0.22091	1	10.547	111.239	0.518413	0.9383	1.91144	0.184124	0.4773	0.012506	0.3352	0.898467	0.121808	0.040588	16.7698	0
city45	year2020	0.668797	-0.402275	1	10.6045	112.455	0.512647	0.938827	2.11467	0.189633	0.5059	0.013293	0.288	0.754238	0.045123	0.047534	19.3086	0
city45	year2021	0.709332	-0.343431	1	10.7121	114.749	0.51556	0.927976	2.0984	0.159272	0.5161	0.012208	0.374	0.917077	0.190025	0.105203	16.6578	0
city46	year2006	2.39058	0.871537	0	10.8224	117.124	0.445343	0.875271	2.73991	0.136235	0.81	0.065152	0.1869	2.8421	0.194976	0.048882	16.388	1
city46	year2007	2.01961	0.702905	0	10.9365	119.607	0.455662	0.88469	3.32549	0.143139	0.812	0.069667	0.142	2.84305	0.180934	0.050714	18.3159	1
city46	year2008	2.04097	0.713426	0	11.0453	121.999	0.46184	0.896431	3.26699	0.152619	0.812	0.090927	0.2636	2.94641	0.172672	0.053813	17.66	1
city46	year2009	1.86611	0.623856	0	11.141	124.122	0.515597	0.911134	2.67007	0.154298	0.816	0.066324	0.2949	2.93816	0.191095	0.060653	17.1316	1
city46	year2010	1.4783	0.390891	0	10.974	120.429	0.491488	0.873841	3.91361	0.148998	0.8833	0.055749	0.4144	2.86957	0.180804	0.116308	15.8829	1
city46	year2011	1.29667	0.259801	0	11.1681	124.727	0.479457	0.87844	3.66169	0.15322	0.885	0.043893	0.2802	2.90958	0.200776	0.09576	16.575	1
city46	year2012	1.21644	0.195932	0	11.2566	126.711	0.506548	0.860937	3.44589	0.163637	0.886	0.03573	0.1998	2.92424	0.19366	0.111193	15.5461	1
city46	year2013	1.17212	0.15881	0	11.9395	142.552	0.516003	0.852512	4.05021	0.171211	0.8874	0.038086	0.2945	2.92942	0.230461	0.106833	16.4705	1
city46	year2014	1.06821	0.065985	0	11.3717	129.316	0.546649	0.846306	4.18765	0.167478	0.888	0.036986	0.261	2.89498	0.249228	0.130028	14.6026	1
city46	year2015	1.06555	0.063494	0	11.4118	130.229	0.55707	0.844863	4.74412	0.187872	0.8889	0.037624	0.2383	2.95551	0.275246	0.142657	13.3412	1
city46	year2016	0.931531	-0.070926	0	11.4854	131.914	0.585711	0.853207	4.47471	0.200472	0.8901	0.039037	0.3234	2.85406	0.311614	0.222455	14.1381	1
city46	year2017	0.83269	-0.183093	0	11.5866	134.249	0.578167	0.83852	4.40095	0.185897	0.891	0.03745	0.5492	2.81	0.350435	0.149997	16.0084	1
city46	year2018	0.712664	-0.338746	0	11.6786	136.39	0.581635	0.835498	4.21788	0.18627	0.891	0.023824	0.0512	2.77497	0.339062	0.197405	17.9593	1
city46	year2019	0.72994	-0.314793	1	11.8688	140.868	0.579572	0.84174	3.69308	0.15229	0.892	0.022783	0.1741	2.82271	0.540995	0.229335	14.4901	1
city46	year2020	0.710398	-0.341929	1	11.7277	137.539	0.600764	0.858383	3.95363	0.153024	0.8941	0.024147	0.2157	2.81382	0.570653	0.24201	20.0891	1
city46	year2021	0.682556	-0.38191	1	11.8093	139.46	0.586011	0.854129	4.07165	0.150697	0.901	0.022837	0.194	2.83115	0.53577	0.703411	22.7585	1
city47	year2006	17.1061	2.83943	0	9.33034	87.0553	0.300827	0.952882	1.92085	0.144088	0.62	0.003794	0.2071	2.96038	0.155096	0.008596	18.9255	0
city47	year2007	13.9244	2.63364	0	9.52836	90.7896	0.285577	0.952552	1.7202	0.152203	0.62	0.005824	0.3376	2.95004	0.152756	0.010583	19.179	0
city47	year2008	12.8732	2.55514	0	9.75759	95.2106	0.255671	0.951231	1.52169	0.160728	0.6227	0.00342	0.3744	3.10233	0.230856	0.011822	19.2468	0
city47	year2009	10.2571	2.32797	0	9.8943	97.8972	0.258101	0.95272	2.10413	0.199934	0.6248	0.002243	0.2533	3.01074	0.212734	0.013349	20.6741	0
city47	year2010	7.71287	2.04289	0	10.1741	103.512	0.248794	0.947695	1.69129	0.185223	0.6378	0.001523	0.2334	3.00408	0.234376	0.014783	16.3237	0
city47	year2011	6.55855	1.88077	0	10.4108	108.385	0.218291	0.937443	1.63997	0.162749	0.6398	0.004288	0.1617	3.08259	0.449378	0.019975	18.6194	0
city47	year2012	6.22081	1.8279	0	10.5318	110.919	0.216741	0.941683	1.62658	0.175807	0.6429	0.004398	0.2173	3.15219	0.411857	0.023095	15.6282	0
city47	year2013	6.26107	1.83435	0	10.5189	110.647	0.228057	0.944092	1.79436	0.185293	0.6431	0.005096	0.2516	3.14421	0.298613	0.024488	17.4641	0
city47	year2014	8.97692	2.19466	0	10.2738	105.551	0.358678	0.94927	2.65813	0.239094	0.6431	0.003789	0.2653	3.26072	0.171582	0.026637	16.5447	0
city47	year2015	9.70551	2.27269	0	10.2832	105.744	0.390261	0.968978	3.41602	0.269546	0.5766	0.000287	0.2736	3.23351	0.2849	0.027815	13.1985	0
city47	year2016	10.8921	2.38804	0	10.3076	106.247	0.416781	0.968505	3.6902	0.307315	0.5827	0.002568	0.5426	3.36519	0.27476	0.033768	14.3312	0
city47	year2017	10.4007	2.34187	0	10.3964	108.085	0.423634	0.966832	3.63065	0.320296	0.6627	0.00455	0.1736	3.80925	0.335242	0.035076	20.6713	0
city47	year2018	9.71553	2.27373	0	10.478	109.788	0.411243	0.962278	3.52968	0.296104	0.6461	0.001693	0.1204	3.42713	0.314128	0.024261	16.9526	0
city47	year2019	9.77547	2.27988	0	10.4299	108.783	0.367638	0.968056	3.9166	0.367727	0.6535	0.000852	0.0904	3.49745	0.394998	0.02576	15.6384	0
city47	year2020	9.44236	2.24521	0	10.4742	109.709	0.349405	0.962753	4.03875	0.361975	0.684	0.003453	0.3108	3.51315	0.543035	0.029075	19.8196	0
city47	year2021	8.74667	2.16867	0	10.6752	113.96	0.34438	0.964226	4.16692	0.291246	0.684	0.005449	0.2583	3.4948	0.488467	0.03837	20.2247	0
city48	year2006	1.85827	0.619645	0	10.1669	103.366	0.392999	0.861264	2.01233	0.071072	0.5098	0.022529	0.4237	1.57583	0.378827	0.020418	18.0171	1
city48	year2007	1.86374	0.622584	0	10.3211	106.525	0.395507	0.849955	2.03174	0.073717	0.5114	0.013756	0.4237	1.73375	0.359643	0.021066	20.4334	1
city48	year2008	1.49772	0.403944	0	10.4451	109.1	0.404148	0.865906	2.16075	0.078263	0.5148	0.008443	0.6062	1.63419	0.331748	0.022281	16.835	1
city48	year2009	1.44005	0.364679	0	10.477	109.767	0.421902	0.87083	2.14919	0.086232	0.517	0.006296	0.3656	1.63306	0.333516	0.023715	18.4432	1
city48	year2010	1.29756	0.260485	0	10.6255	112.901	0.416947	0.898984	2.73828	0.091804	0.555	0.003684	0.3355	1.69659	0.32688	0.026246	17.769	1
city48	year2011	1.1976	0.180317	0	10.7366	115.275	0.41577	0.898779	2.71189	0.096402	0.56	0.003353	0.3842	1.73884	0.323029	0.031618	15.4298	1
city48	year2012	1.14709	0.137227	0	10.7894	116.411	0.443406	0.899304	2.83084	0.098901	0.569	0.010304	0.4456	1.74301	0.293771	0.034491	16.7134	1
city48	year2013	1.11197	0.106129	0	10.8797	118.368	0.45174	0.89491	3.01089	0.104343	0.581	0.007856	0.3752	1.78786	0.386638	0.038068	15.3434	1
city48	year2014	1.18127	0.16659	0	10.9368	119.614	0.470243	0.872679	3.10602	0.109662	0.595	0.005024	0.3364	1.90902	0.380888	0.033697	21.4073	1
city48	year2015	1.0674	0.065229	0	10.9839	120.646	0.494239	0.859543	3.2692	0.128652	0.603	0.002039	0.3743	1.85322	0.438458	0.033942	14.6285	1
city48	year2016	0.937053	-0.065015	0	11.0711	122.569	0.499846	0.858466	3.25295	0.131943	0.613	0.005739	0.4295	1.80032	0.495417	0.038914	14.0446	1
city48	year2017	0.899094	-0.106368	0	11.1832	125.064	0.497147	0.930277	3.14497	0.128366	0.622	0.006823	0.116	1.87624	0.526757	0.037331	19.6815	1
city48	year2018	0.827692	-0.189115	0	11.284	127.329	0.498042	0.915634	3.2155	0.134112	0.63	0.003922	0.2103	1.89862	0.573226	0.037438	15.946	1
city48	year2019	0.769884	-0.261515	0	11.3333	128.444	0.489296	0.911401	3.47684	0.150045	0.637	0.008367	0.1078	1.86738	0.611883	0.037537	15.1931	1
city48	year2020	0.779825	-0.248686	0	11.2884	127.428	0.507315	0.918014	3.85378	0.133031	0.62	0.012536	0.0708	1.91201	0.615731	0.042775	18.0004	1
city48	year2021	0.723488	-0.323672	0	11.3747	129.384	0.507975	0.912686	4.05116	0.126997	0.626	0.014387	0.0902	1.93264	0.525064	0.053001	19.4266	1
city49	year2006	1.33492	0.288869	0	10.052	101.043	0.467016	0.7788	3.3578	0.095819	0.4175	0.053607	0.1289	1.28468	0.277764	0.02671	20.8311	1
city49	year2007	1.03567	0.035051	0	10.2447	104.954	0.451941	0.755946	3.25669	0.125189	0.4254	0.057644	0.0992	1.24436	0.242765	0.020544	19.1455	1
city49	year2008	0.973674	-0.026679	0	10.4482	109.165	0.43531	0.747799	3.2233	0.133497	0.4315	0.050062	0.2517	1.38381	0.203525	0.021834	16.4729	1
city49	year2009	0.800116	-0.222998	0	10.6345	113.093	0.422642	0.737214	2.26777	0.116957	0.641	0.027864	0.2626	1.33757	0.184685	0.032978	16.1947	1
city49	year2010	0.754415	-0.281812	0	10.9114	119.059	0.411692	0.719683	3.24098	0.117602	0.685	0.035836	0.3085	1.51209	0.172421	0.024969	18.3979	1
city49	year2011	0.678165	-0.388365	0	10.7906	116.437	0.392202	0.747944	3.02844	0.130586	0.646	0.032198	0.3177	1.25225	0.182061	0.028296	13.7172	1
city49	year2012	0.610982	-0.492688	0	10.9185	119.214	0.391749	0.72869	3.13372	0.13738	0.664	0.025109	0.2313	1.27653	0.161034	0.030242	14.6325	1
city49	year2013	0.555012	-0.588766	0	11.0918	123.028	0.394176	0.715329	3.27153	0.135002	0.678	0.025418	0.2748	1.29833	0.173534	0.033115	18.8011	1
city49	year2014	0.445554	-0.808436	0	11.1227	123.714	0.398833	0.709955	3.34179	0.134887	0.691	0.02587	0.1978	1.18836	0.170753	0.036299	15.9612	1
city49	year2015	0.375994	-0.978183	0	11.1996	125.431	0.427465	0.698079	3.64056	0.136507	0.704	0.027584	0.2382	1.11667	0.175976	0.042143	12.9912	1
city49	year2016	0.357015	-1.02998	0	11.2915	127.498	0.44992	0.607938	3.93665	0.137042	0.7205	0.029957	0.2528	1.16332	0.170966	0.049478	13.6599	1
city49	year2017	0.395081	-0.928664	0	11.3942	129.828	0.470885	0.726276	3.79506	0.136955	0.7375	0.028932	0.2773	1.36536	0.200235	0.048069	18.1727	1
city49	year2018	0.324574	-1.12524	0	11.4873	131.958	0.502763	0.73641	3.70578	0.128457	0.7497	0.027323	0.2208	1.30419	0.19072	0.0456	18.4084	1
city49	year2019	0.289767	-1.23868	0	11.6581	135.911	0.606013	0.738833	3.34361	0.119318	0.7633	0.024866	0.2486	1.26022	0.285749	0.046002	18.2071	1
city49	year2020	0.284778	-1.25605	0	11.5938	134.416	0.610597	0.746885	3.58153	0.115901	0.8228	0.024395	0.2444	1.29764	0.309862	0.044323	17.8184	1
city49	year2021	0.239541	-1.42903	1	11.7051	137.009	0.603755	0.758969	3.51704	0.107222	0.8404	0.020997	0.3784	1.23765	0.31684	0.072839	17.8397	1
city50	year2006	5.89356	1.77386	0	8.92506	79.6567	0.359287	0.818625	1.64385	0.165322	0.2206	0.0489	0.1741	1.48199	0.588854	0.008953		1
city50	year2007	4.00606	1.38781	0	9.05474	81.9883	0.334007	0.839752	1.58338	0.182718	0.2237	0.047476	0.1741	1.22097	0.498724	0.02905		1
city50	year2008	3.96765	1.37817	0	9.26587	85.8564	0.300297	0.864907	1.5223	0.198454	0.2302	0.041331	0.1741	1.41808	0.37955	0.010546		1
city50	year2009	3.95002	1.37372	0	9.40401	88.4354	0.292907	0.871903	2.01907	0.219252	0.4157	0.040325	0.1741	1.55124	0.352703	0.017599		1
city50	year2010	2.54981	0.936018	0	9.61374	92.424	0.296698	0.814148	1.71084	0.219782	0.3759	0.041344	0.2153	1.31136	0.305945	0.014499		1
city50	year2011	2.74079	1.00824	0	9.73092	94.6908	0.283598	0.900646	1.70274	0.224351	0.3962	0.036918	0.4704	1.5693	0.300795	0.016221		1
city50	year2012	2.39016	0.871358	0	9.83414	96.7103	0.303301	0.884588	1.84111	0.245408	0.4162	0.035442	0.2523	1.55981	0.267218	0.018028		1
city50	year2013	2.32078	0.841902	0	10.0025	100.05	0.316701	0.871327	1.96411	0.253839	0.4313	0.037706	0.2853	1.63382	0.24951	0.016939		1
city50	year2014	2.04912	0.717413	0	10.1459	102.939	0.3251	0.80485	2.07164	0.248523	0.4465	0.038864	0.4639	1.57535	0.228765	0.016052		1
city50	year2015	1.67081	0.513307	0	10.2098	104.24	0.341598	0.815952	2.25363	0.27071	0.4617	0.041407	0.4316	1.43157	0.19715	0.015976		1
city50	year2016	1.59309	0.465678	0	10.3013	106.117	0.355304	0.815812	2.43973	0.262152	0.4776	0.044304	0.505	1.47441	0.173096	0.019123		1
city50	year2017	1.80258	0.589219	0	10.3886	107.923	0.406093	0.961011	2.60928	0.270455	0.4937	0.045117	0.5837	1.70355	0.138371	0.021018		1
city50	year2018	1.58654	0.461556	1	10.4689	109.598	0.427102	0.959728	2.69249	0.278106	0.5095	0.044525	0.5444	1.63476	0.054585	0.018997		1
city50	year2019	1.3379	0.291098	1	10.6469	113.356	0.443866	0.958398	2.57233	0.26032	0.5252	0.0419	0.3692	1.64225	0.148673	0.019002		1
city50	year2020	1.18478	0.16956	1	10.7853	116.323	0.448637	0.960639	2.80037	0.256297	0.5235	0.043285	0.4383	1.56179	0.059167	0.022001		1
city50	year2021	1.03003	0.02959	1	10.9471	119.839	0.443533	0.963494	2.72453	0.221466	0.5341	0.037151	0.3303	1.57612	0.055689	0.029996		1
city51	year2006	2.17395	0.776546	0	9.7289	94.6515	0.392794	0.913939	1.6595	0.108601	0.4886	0.027544	0.1987	1.30318	0.028337	0.014939	16.3813	0
city51	year2007	1.78283	0.578205	0	10.0552	101.107	0.372705	0.911524	1.29105	0.097983	0.4893	0.02177	0.1073	1.42397	0.13777	0.015344	15.6615	0
city51	year2008	1.47355	0.387677	0	10.3095	106.286	0.383104	0.893244	1.13204	0.10451	0.4889	0.017157	0.2223	1.47499	0.160832	0.013474	19.7233	0
city51	year2009	1.37725	0.320092	0	10.4511	109.225	0.393301	0.874382	1.32994	0.109791	0.4884	0.016935	0.2223	1.55274	0.186134	0.016388	18.0112	0
city51	year2010	1.0213	0.021081	0	10.6329	113.059	0.394399	0.878647	1.13868	0.118724	0.487	0.01645	0.2075	1.44386	0.206164	0.017865	19.2707	0
city51	year2011	0.939246	-0.062678	0	10.8379	117.46	0.394602	0.86728	1.05105	0.113932	0.4856	0.017934	0.1033	1.56576	0.244592	0.022003	16.4273	0
city51	year2012	0.953126	-0.048008	0	10.9375	119.629	0.403198	0.789839	1.09506	0.117256	0.4866	0.018375	0.0535	1.68202	0.242457	0.02163	14.6156	0
city51	year2013	0.845738	-0.167546	0	11.0188	121.414	0.414601	0.764816	1.18532	0.125242	0.4865	0.019282	0.1976	1.6407	0.307208	0.029192	15.4011	0
city51	year2014	1.00333	0.003323	0	10.925	119.356	0.4266	0.750066	1.48891	0.137559	0.4851	0.024163	0.2366	1.71957	0.197113	0.025465	16.6248	0
city51	year2015	0.984426	-0.015696	0	10.9345	119.563	0.440299	0.701155	1.7406	0.153095	0.5233	0.027271	0.0441	1.7101	0.117507	0.025313	14.2428	0
city51	year2016	1.10986	0.10423	0	10.9651	120.233	0.471802	0.666408	1.95105	0.154966	0.528	0.031243	0.2968	1.8645	0.148338	0.028932	13.0493	0
city51	year2017	1.31762	0.275824	0	10.9266	119.391	0.563649	0.722102	2.07657	0.172059	0.528	0.01684	0.2355	1.94777	0.232993	0.027822	14.9611	0
city51	year2018	1.37507	0.318507	0	10.8865	118.516	0.588099	0.691821	2.16258	0.186379	0.5294	0.000274	0.4184	1.9935	0.29363	0.028046	17.1228	0
city51	year2019	1.87049	0.626203	0	10.4439	109.075	0.524846	0.66588	3.59128	0.296825	0.5299	0.001758	0.238	1.86116	0.347024	0.020786	13.9552	0
city51	year2020	1.68195	0.519954	0	10.4798	109.826	0.509734	0.657116	3.92898	0.306943	0.6347	0.002995	0.2617	1.79225	0.369244	0.029603	16.6833	0
city51	year2021	2.07381	0.729386	0	10.6767	113.992	0.506186	0.655774	3.9237	0.211444	0.6412	0.003749	0.2258	2.07894	0.335389	0.037763	16.5281	0
city52	year2006	5.00967	1.61137	0	9.34601	87.3479	0.277202	0.646302	1.47862	0.142338	0.3071	0.03104	0.2447	1.72588	0.34299	0.009687	16.672	0
city52	year2007	4.17173	1.42833	0	9.56388	91.4678	0.262167	0.716638	1.47532	0.148639	0.3251	0.021154	0.4216	1.74434	0.314236	0.011748	16.6929	0
city52	year2008	2.70108	0.993653	0	9.77298	95.5111	0.249734	0.636358	1.55729	0.161031	0.3431	0.016126	0.4267	1.50754	0.314298	0.011975	17.8704	0
city52	year2009	3.54225	1.26476	0	9.73525	94.7751	0.30137	0.634072	2.47128	0.199118	0.3611	0.003961	0.3226	1.73774	0.273724	0.019638	15.1324	0
city52	year2010	2.21539	0.795429	0	10.0548	101.099	0.256362	0.596445	1.82179	0.178586	0.3791	0.014693	0.5141	1.58609	0.301522	0.021345	14.6102	0
city52	year2011	2.16918	0.77435	0	10.3164	106.428	0.220261	0.695472	5.81398	0.16782	0.3971	0.010959	0.3696	1.84086	0.337997	0.018038	17.235	0
city52	year2012	1.86734	0.624513	0	10.3954	108.064	0.223026	0.665933	7.48202	0.200317	0.4115	0.016405	0.1937	1.76403	0.254493	0.018113	16.0304	0
city52	year2013	2.11709	0.750042	0	10.3476	107.073	0.241345	0.749749	1.95881	0.237907	0.4285	0.016262	0.2602	1.88758	0.282089	0.025203	19.6613	0
city52	year2014	2.23632	0.804831	0	10.2737	105.549	0.315857	0.787651	2.2137	0.239533	0.4441	0.002403	0.5376	1.84118	0.228725	0.023858	18.3315	0
city52	year2015	2.34065	0.85043	0	10.1268	102.552	0.374312	0.782765	2.62062	0.286685	0.4612	0.002151	0.3712	1.75332	0.13262	0.025283	12.1154	0
city52	year2016	2.52248	0.925241	0	10.1618	103.262	0.388189	0.790501	2.77505	0.277152	0.4771	0.00153	0.4013	1.85959	0.086628	0.026183	12.925	0
city52	year2017	1.90659	0.645314	0	10.3495	107.112	0.326751	0.986711	2.52887	0.261112	0.4908	0.000718	0.3024	1.85208	0.223286	0.027954	16.1441	0
city52	year2018	1.86693	0.624296	0	10.5074	110.405	0.344198	0.99094	2.41214	0.28856	0.5031	0.041287	0.2799	1.90658	0.205087	0.04307	14.9878	0
city52	year2019	1.72663	0.546174	0	10.5685	111.693	0.359109	0.991119	2.47054	0.284829	0.5194	0.006451	0.3006	1.88772	0.190798	0.06011	15.2946	0
city52	year2020	2.05248	0.719051	0	10.6502	113.427	0.35566	0.990996	2.6361	0.299831	0.5331	0.02706	0.3711	2.0835	0.129981	0.069728	19.3135	0
city52	year2021	1.38303	0.324278	0	11.0219	121.482	0.297008	0.992849	2.20361	0.196378	0.5428	0.041997	0.4832	1.9888	0.264942	0.158135	15.6143	0
city53	year2006	8.27998	2.11384	0	9.15936	83.8939	0.301348	0.596678	1.90308	0.227195	0.3104	0.003805	0.2084	2.04894	0.342279	0.008496	15.7046	1
city53	year2007	3.98697	1.38303	0	9.27575	86.0395	0.295919	0.8545	1.96826	0.240359	0.3137	0.005817	0.3349	1.44244	0.280975	0.010302	16.7448	1
city53	year2008	3.4962	1.25168	0	9.47132	89.7059	0.286139	0.616872	1.96916	0.240252	0.3038	0.006235	0.3986	1.4946	0.228814	0.011327	18.8154	1
city53	year2009	5.54433	1.71278	0	9.51959	90.6226	0.318948	0.8295	1.82956	0.313653	0.3305	0.007511	0.2817	2.01644	0.223816	0.009592	16.194	1
city53	year2010	3.87931	1.35566	0	9.66046	93.3245	0.319265	0.834528	2.36494	0.361168	0.3656	0.007908	0.3596	1.80576	0.190938	0.011779	17.5083	1
city53	year2011	3.63621	1.29094	0	9.95736	99.149	0.307567	0.80466	2.20446	0.397721	0.3837	0.007186	0.4459	1.95638	0.199889	0.016063	19.7889	1
city53	year2012	3.66494	1.29881	0	10.0927	101.863	0.30832	0.748184	2.18104	0.444206	0.3998	0.007047	0.3235	2.09847	0.178136	0.019383	21.6456	1
city53	year2013	1.88673	0.634845	0	10.1039	102.089	0.309903	0.744385	2.23501	0.397347	0.4205	0.007053	0.3891	1.53049	0.17325	0.033911	15.9721	1
city53	year2014	1.87455	0.628366	0	10.2602	105.272	0.299544	0.675775	2.3612	0.378032	0.437	0.007208	0.3324	1.61119	0.107136	0.021259	16.3897	1
city53	year2015	1.8762	0.629249	0	10.2988	106.065	0.3051	0.721677	2.45422	0.387363	0.4587	0.007678	0.4119	1.68809	0.108368	0.030707	11.6938	1
city53	year2016	2.44107	0.892438	0	10.3747	107.634	0.308742	0.766576	2.54297	0.438005	0.4785	0.008229	0.4863	2.02889	0.187108	0.016679	11.6838	1
city53	year2017	1.77531	0.573974	0	10.4625	109.464	0.297756	0.94361	2.58559	0.409875	0.4903	0.009598	0.5341	1.84184	0.195971	0.015434	20.3546	1
city53	year2018	2.01896	0.702581	1	10.5433	111.161	0.309234	0.926844	2.45173	0.383302	0.5018	0.010408	0.4725	2.01416	0.21612	0.025615	19.5067	1
city53	year2019	2.15775	0.769065	1	10.6186	112.755	0.435765	0.93791	2.33715	0.378167	0.5078	0.011739	0.3537	2.16957	0.181505	0.02525	15.3237	1
city53	year2020	2.34042	0.850328	1	10.6994	114.477	0.424021	0.949345	2.35569	0.374237	0.5577	0.012568	0.3257	2.31656	0.123372	0.029778	14.7099	1
city53	year2021	2.0231	0.70463	1	10.9139	119.113	0.372054	0.903023	2.06766	0.297354	0.5668	0.010834	0.2711	2.37076	0.153417	0.037387	16.027	1
city54	year2006	2.50738	0.919237	0	8.70666	75.8059	0.257608	0.851801	1.35403	0.115933	0.2092	0.007075	0.1122	0.40768	0.561353	0.004564	15.9841	1
city54	year2007	2.4784	0.907615	0	8.99355	80.8839	0.27097	0.810496	1.27017	0.126561	0.2602	0.006926	0.1893	0.528446	0.469744	0.004675	16.3224	1
city54	year2008	1.79189	0.583269	0	9.2008	84.6547	0.269263	0.840978	1.07593	0.130909	0.2765	0.007464	0.2261	0.394928	0.40232	0.004601	18.6461	1
city54	year2009	1.90054	0.642138	0	9.27322	85.9926	0.254034	0.867325	1.3544	0.152931	0.2949	0.007272	0.2818	0.517522	0.357313	0.008466	15.3313	1
city54	year2010	1.77416	0.573325	0	9.46839	89.6504	0.248121	0.70188	1.21628	0.157696	0.2973	0.008687	0.2034	0.576548	0.3152	0.009097	15.5365	1
city54	year2011	1.64219	0.496029	0	9.66358	93.3848	0.258517	0.665255	1.21162	0.173951	0.315	0.013299	0.1116	0.623935	0.307839	0.011278	15.4475	1
city54	year2012	1.28958	0.254314	0	9.78324	95.7118	0.258935	0.651218	1.29671	0.205471	0.3344	0.014568	0.1348	0.502027	0.303612	0.014259	14.9224	1
city54	year2013	1.28929	0.254095	0	9.66979	93.5048	0.251885	0.655423	1.31758	0.197815	0.3478	0.015302	0.1616	0.713751	0.322956	0.01258	17.5785	1
city54	year2014	1.33366	0.287927	0	10.028	100.561	0.302721	0.651598	1.35514	0.19202	0.3619	0.013842	0.3005	0.764499	0.348888	0.013802	16.1809	1
city54	year2015	1.13792	0.129198	0	10.0744	101.493	0.323524	0.624622	1.44896	0.207563	0.3785	0.01462	0.2789	0.647604	0.352104	0.014614	12.9783	1
city54	year2016	0.978293	-0.021946	0	10.1535	103.094	0.33836	0.58707	1.48999	0.210047	0.3951	0.01516	0.3023	0.564808	0.353583	0.016717	12.5937	1
city54	year2017	1.15677	0.145629	0	10.2488	105.038	0.360895	0.911997	1.5292	0.207364	0.4123	0.014607	0.2499	0.816145	0.385802	0.016093	15.9928	1
city54	year2018	1.11205	0.106206	1	10.3358	106.829	0.381659	0.916244	1.59166	0.230219	0.4282	0.013838	0.2362	0.864394	0.412446	0.015455	17.3068	1
city54	year2019	0.892201	-0.114063	1	10.5157	110.58	0.412055	0.928492	1.53603	0.205196	0.4436	0.012642	0.2756	0.809837	0.503478	0.01836	18.2953	1
city54	year2020	0.955929	-0.045072	1	10.4972	110.191	0.416924	0.938293	1.72093	0.211059	0.4258	0.012882	0.2134	0.909733	0.522112	0.019809	17.0873	1
city54	year2021	0.827037	-0.189906	1	10.5745	111.82	0.420131	0.924736	1.82405	0.190733	0.4362	0.011705	0.2834	0.83219	0.460136	0.027769	19.445	1
city55	year2006	1.4571	0.376445	0	9.59069	91.9813	0.431684	0.923316	1.44593	0.181281	0.6571	0.007387	0.2251	0.757209	0.21586	0.010393	16.8165	0
city55	year2007	1.8273	0.602841	0	9.83558	96.7386	0.42462	0.929049	1.22462	0.190602	0.6596	0.007414	0.2403	1.22698	0.237309	0.012632	14.1617	0
city55	year2008	1.65789	0.505545	0	10.061	101.224	0.408118	0.929801	1.17162	0.214999	0.668	0.00632	0.4659	1.34791	0.229601	0.014631	13.9121	0
city55	year2009	1.12983	0.12207	0	10.271	105.493	0.411179	0.93044	1.32208	0.231728	0.6674	0.007276	0.2256	1.1755	0.257159	0.016571	16.3918	0
city55	year2010	0.861361	-0.149242	0	10.4473	109.146	0.383065	0.928856	1.27987	0.223087	0.7056	0.006137	0.232	1.08488	0.258073	0.018321	16.9268	0
city55	year2011	1.03233	0.031819	0	10.7153	114.818	0.367377	0.903596	1.18879	0.222582	0.662	0.005487	0.1747	1.47535	0.26848	0.021939	15.3689	0
city55	year2012	0.94911	-0.052231	0	10.8714	118.187	0.349513	0.883753	1.15785	0.22042	0.6998	0.005081	0.2029	1.56007	0.269805	0.01916	18.178	0
city55	year2013	0.764336	-0.268747	0	10.9428	119.745	0.34173	0.910173	1.20908	0.219507	0.7038	0.01002	0.4268	1.46307	0.329786	0.023601	19.0668	0
city55	year2014	0.73173	-0.312344	0	11.0046	121.101	0.372119	0.922397	1.24146	0.228951	0.7084	0.002414	0.292	1.43245	0.363462	0.027099	13.4086	0
city55	year2015	0.467119	-0.761171	0	11.053	122.169	0.389333	0.93593	1.3694	0.234241	0.7152	0.00139	0.3097	1.05795	0.435256	0.029851	13.0034	0
city55	year2016	0.813348	-0.206596	0	11.0688	122.518	0.400035	0.930166	1.5724	0.254637	0.7213	0.00189	0.3998	1.62729	0.372023	0.031069	12.7834	0
city55	year2017	0.649604	-0.431392	0	10.9479	119.856	0.489341	0.984549	1.89636	0.302777	0.7263	0.002266	0.491	1.08615	0.359187	0.029066	15.2958	0
city55	year2018	1.08459	0.0812	0	10.8103	116.863	0.492697	0.987782	2.22194	0.358642	0.7263	0.007086	0.5143	1.66924	0.251376	0.028025	17.1337	0
city55	year2019	1.08399	0.080651	0	10.7604	115.786	0.48733	0.988757	2.40104	0.385416	0.7306	0.001687	0.4583	1.62364	0.232672	0.029457	18.5213	0
city55	year2020	0.803958	-0.218208	0	10.7347	115.234	0.473435	0.989308	2.56522	0.398993	0.7386	0.004461	0.7166	1.31702	0.280329	0.031209	16.5081	0
city55	year2021	1.04633	0.045291	0	11.0168	121.37	0.426262	0.978978	2.3539	0.313613	0.7476	0.008607	0.951	1.73539	0.359511	0.042048	17.7189	0
city56	year2006	1.00004	3.9e-05	0	10.4548	109.303	0.55294	0.664073	1.77531	0.083879	0.4639	0.042798	0.1096	1.42813	0.213638	0.032227	15.0781	1
city56	year2007	0.944518	-0.057081	0	10.6458	113.333	0.566227	0.703457	2.26883	0.091282	0.4674	0.041656	0.2725	1.54958	0.248378	0.035756	15.6683	1
city56	year2008	0.564097	-0.57253	0	10.8119	116.897	0.561635	0.612436	2.36137	0.101172	0.4704	0.037324	0.2355	1.19712	0.255491	0.041573	21.1303	1
city56	year2009	0.567302	-0.566864	0	11.0204	121.449	0.591639	0.58558	1.76497	0.100462	0.5224	0.032234	0.1612	1.41144	0.354199	0.046727	20.3944	1
city56	year2010	0.348607	-1.05381	0	11.1114	123.463	0.587138	0.787728	2.78791	0.09502	0.4795	0.030361	0.1337	1.04142	0.362274	0.0512	18.7029	1
city56	year2011	0.301562	-1.19878	0	11.2288	126.086	0.5869	0.724271	2.93489	0.117426	0.6379	0.026271	0.2265	1.03901	0.387644	0.047149	17.5294	1
city56	year2012	0.362332	-1.01519	0	11.3449	128.707	0.624678	0.537299	3.03485	0.111215	0.6521	0.015731	0.2147	1.35283	0.342475	0.051472	19.6638	1
city56	year2013	0.462908	-0.770228	0	11.6599	135.953	0.644613	0.599655	3.21396	0.10878	0.6624	0.018437	0.2252	1.6793	0.523956	0.058191	19.0277	1
city56	year2014	0.290652	-1.23563	0	11.4717	131.6	0.663568	0.599771	3.41032	0.10743	0.6749	0.012491	0.308	1.26293	0.544761	0.055298	15.7266	1
city56	year2015	0.346317	-1.0604	0	11.5277	132.888	0.678595	0.548387	3.70117	0.116694	0.682	0.00899	0.3803	1.50099	0.644913	0.057948	13.4536	1
city56	year2016	0.227099	-1.48237	0	11.5448	133.282	0.685555	0.548764	4.16899	0.132334	0.6908	0.018405	0.3817	1.09545	0.676221	0.07981	14.4985	1
city56	year2017	0.402133	-0.910973	0	11.4941	132.114	0.685285	0.795425	4.59385	0.132641	0.6983	0.008172	0.3897	1.51304	0.659325	0.061779	20.0756	1
city56	year2018	0.288975	-1.24141	0	11.4407	130.89	0.686699	0.764815	4.72776	0.122865	0.6982	0.004542	0.3812	1.22693	0.554641	0.094301	14.3283	1
city56	year2019	0.449872	-0.798792	0	11.3979	129.912	0.663957	0.778051	5.15592	0.14974	0.705	0.00636	0.3752	1.61808	0.476616	0.115202	19.8752	1
city56	year2020	0.498165	-0.696824	0	11.3103	127.923	0.663585	0.814655	5.36084	0.156576	0.7914	0.007766	0.5767	1.71136	0.536031	0.126113	16.1108	1
city56	year2021	0.284281	-1.25779	0	11.4057	130.09	0.618857	0.808463	5.19336	0.134813	0.7968	0.007719	0.3706	1.24685	0.495592	0.230379	20.5224	1
city57	year2006	11.6631	2.45643	0	9.0342	81.6168	0.35317	0.900075	1.20756	0.119701	0.2773	0.02103	0.4116	2.27176	0.496004	0.007761	14.2393	1
city57	year2007	9.98682	2.30127	0	9.22019	85.0119	0.343609	0.930592	1.18743	0.126948	0.2705	0.016235	0.39	2.30357	0.445359	0.008461	17.8929	1
city57	year2008	8.94279	2.19085	0	9.56794	91.5455	0.344191	0.900305	1.11631	0.153105	0.2714	0.018641	0.432	2.41101	0.370225	0.00938	20.0905	1
city57	year2009	7.23372	1.97875	0	9.68664	93.831	0.363829	0.910828	1.40626	0.19496	0.3193	0.018943	0.2913	2.31096	0.397673	0.009451	20.4637	1
city57	year2010	6.64425	1.89375	0	9.9584	99.1697	0.348952	0.906789	1.26727	0.182294	0.4357	0.020086	0.3501	2.47503	0.346466	0.01358	19.1907	1
city57	year2011	4.85152	1.57929	0	10.1829	103.692	0.343492	0.768162	1.2417	0.18844	0.4477	0.016947	0.534	2.37136	0.331891	0.014893	17.8396	1
city57	year2012	4.1552	1.42436	0	10.335	106.812	0.33104	0.846595	1.31567	0.188628	0.4645	0.017539	0.3694	2.37814	0.309937	0.01707	21.3925	1
city57	year2013	4.23648	1.44373	0	10.2742	105.559	0.328078	0.687684	1.39799	0.179662	0.475	0.017522	0.464	2.5092	0.365638	0.019894	14.6925	1
city57	year2014	3.84622	1.34709	0	10.5654	111.628	0.327332	0.590908	1.47786	0.184678	0.4868	0.003746	0.5002	2.52639	0.310674	0.022171	14.4464	1
city57	year2015	3.8144	1.33878	0	10.627	112.933	0.340763	0.559119	1.61582	0.185453	0.4995	0.003915	0.6422	2.57102	0.269139	0.021571	13.2297	1
city57	year2016	3.52224	1.2591	0	10.6926	114.332	0.357225	0.518319	1.74003	0.195139	0.512	0.004195	1.0025	2.55232	0.19377	0.025583	14.0736	1
city57	year2017	3.22401	1.17063	0	10.7963	116.56	0.359555	0.821579	1.81148	0.183871	0.525	0.001735	0.7524	2.57231	0.130311	0.01953	19.2406	1
city57	year2018	3.09317	1.1292	0	10.8903	118.599	0.376324	0.834328	1.80565	0.182282	0.537	0.001958	0.6941	2.6259	0.109806	0.029699	14.4938	1
city57	year2019	2.67502	0.983955	0	11.0453	121.999	0.432655	0.827007	1.69416	0.175716	0.544	0.001599	0.5609	2.63826	0.06425	0.028947	15.5215	1
city57	year2020	2.88114	1.05819	1	10.9737	120.422	0.444988	0.817893	2.02355	0.204762	0.544	0.001521	0.3068	2.66905	0.049743	0.026315	16.8552	1
city57	year2021	2.34159	0.850829	1	11.1003	123.217	0.463529	0.843308	1.92765	0.15895	0.5735	0.001115	0.3168	2.60231	0.288423	0.041936	15.7602	1
city58	year2006	6.26717	1.83532	0	9.18379	84.342	0.36366	0.293587	1.55995	0.085131	0.2124	0.004505	0.1146	1.74659	0.380703	0.009187	20.4563	0
city58	year2007	4.87526	1.58417	0	9.36777	87.7551	0.35782	0.298944	1.46113	0.103497	0.2164	0.005578	0.3501	1.68514	0.321701	0.009493	21.1003	0
city58	year2008	4.6653	1.54015	0	9.63469	92.8273	0.337956	0.310293	1.31316	0.11155	0.396	0.003795	0.4502	1.8804	0.286649	0.010771	20.1037	0
city58	year2009	3.66862	1.29982	0	9.76589	95.3726	0.357552	0.431199	1.74601	0.122729	0.4042	0.003175	0.3017	1.74307	0.272419	0.012905	13.8559	0
city58	year2010	3.12383	1.13906	0	10.0202	100.404	0.33558	0.425953	1.45367	0.137803	0.4149	0.002157	0.3019	1.79062	0.244925	0.014767	14.7019	0
city58	year2011	2.77412	1.02033	0	10.231	104.673	0.311833	0.366778	1.3778	0.139708	0.4256	0.002974	0.3864	1.86555	0.23992	0.017159	19.4212	0
city58	year2012	2.57939	0.947554	0	10.3729	107.597	0.311483	0.4059	1.4085	0.150198	0.452	0.00284	0.3371	1.92828	0.226539	0.020361	17.9053	0
city58	year2013	2.13095	0.756567	0	10.4604	109.42	0.316827	0.430433	1.38359	0.142844	0.4655	0.002517	0.3587	1.885	0.256597	0.020088	19.8439	0
city58	year2014	2.08212	0.733385	0	10.6447	113.31	0.321529	0.417785	1.38019	0.131067	0.4773	0.003062	0.3272	1.968	0.238381	0.020621	18.1243	0
city58	year2015	1.82763	0.603021	0	10.6788	114.037	0.341522	0.372376	1.5216	0.139241	0.491	0.003884	0.2084	1.89778	0.178341	0.020192	13.1112	0
city58	year2016	1.95174	0.668722	0	10.7793	116.193	0.357545	0.366776	1.52999	0.141748	0.5084	0.000554	0.3772	2.00948	0.07128	0.025158	12.6002	0
city58	year2017	2.14633	0.76376	0	10.8433	117.577	0.37828	0.816592	1.71351	0.145382	0.5026	0.002175	0.4414	2.1736	0.186605	0.025754	18.4455	0
city58	year2018	2.01971	0.702956	1	10.9035	118.886	0.38203	0.812637	1.94541	0.145826	0.5127	0.002511	0.2851	2.23816	0.225855	0.025903	17.2171	0
city58	year2019	1.83737	0.608333	1	10.8265	117.213	0.400641	0.796234	2.34909	0.183946	0.5214	0.003149	0.3378	2.18243	0.310385	0.027304	18.9679	0
city58	year2020	1.97532	0.680729	1	10.9185	119.214	0.405164	0.801532	2.69263	0.186962	0.5544	0.003448	0.0964	2.25554	0.318961	0.030527	18.2923	0
city58	year2021	1.7369	0.552102	1	11.0187	121.412	0.3905	0.79403	2.61904	0.166099	0.5725	0.003006	0.296	2.28774	0.298274	0.044334	18.8262	0
city59	year2006	1.79296	0.58387	0	9.96993	99.3995	0.482689	0.668651	2.49605	0.092969	0.4827	0.012075	0.3686	1.32399	0.364241	0.021553	19.8344	1
city59	year2007	1.71796	0.541135	0	10.1173	102.36	0.486933	0.699294	2.34897	0.095364	0.483	0.011608	0.2337	1.42578	0.335687	0.018743	20.1175	1
city59	year2008	1.46884	0.38447	0	10.2755	105.586	0.488216	0.686231	2.30512	0.10504	0.4818	0.013885	0.3459	1.42955	0.299732	0.019935	18.6229	1
city59	year2009	1.37149	0.315898	0	10.3751	107.643	0.512764	0.724895	2.29274	0.109718	0.4811	0.013013	0.2815	1.47981	0.294908	0.021482	17.7884	1
city59	year2010	1.21707	0.19645	0	10.5173	110.614	0.509594	0.754531	2.75135	0.123599	0.4796	0.012932	0.3792	1.50325	0.263544	0.025115	15.5372	1
city59	year2011	1.14202	0.132802	0	10.6628	113.695	0.506294	0.768687	2.69321	0.131332	0.4797	0.012089	0.2354	1.5846	0.262111	0.04402	14.346	1
city59	year2012	1.08063	0.077548	0	10.7323	115.182	0.52845	0.774227	2.83906	0.141438	0.4821	0.026359	0.2641	1.59924	0.227582	0.03267	19.7429	1
city59	year2013	1.03452	0.033938	0	10.8282	117.25	0.533703	0.767607	2.94279	0.141474	0.4831	0.027928	0.3056	1.65159	0.267479	0.057069	16.889	1
city59	year2014	0.980384	-0.019811	0	10.8944	118.688	0.548585	0.715281	3.0227	0.13859	0.4875	0.031303	0.2363	1.66821	0.268594	0.037767	14.6483	1
city59	year2015	1.36132	0.308455	0	10.9858	120.688	0.55917	0.717691	3.16123	0.143421	0.483	0.032427	0.1825	1.75034	0.296748	0.037863	12.536	1
city59	year2016	1.28411	0.250068	0	11.0579	122.277	0.575882	0.684191	3.0898	0.143617	0.4862	0.034915	0.3602	1.76462	0.301932	0.044386	12.8868	1
city59	year2017	1.18973	0.173725	0	11.0786	122.735	0.614109	0.710804	3.30239	0.154566	0.4857	0.037479	0.1479	1.77098	0.260957	0.042992	20.3245	1
city59	year2018	1.17107	0.15792	0	11.0988	123.183	0.648472	0.712611	3.55846	0.152713	0.491	0.038368	0.2288	1.81857	0.235105	0.041844	18.4963	1
city59	year2019	1.0627	0.060811	0	10.9183	119.209	0.67675	0.717068	4.62945	0.209781	0.498	0.050783	0.1918	1.76917	0.15424	0.045631	17.709	1
city59	year2020	1.0917	0.087739	0	10.9072	118.967	0.660434	0.760416	4.92477	0.224199	0.7061	0.054219	0.1083	1.78774	0.198163	0.043919	22.4771	1
city59	year2021	1.17683	0.162828	0	10.8935	118.668	0.651064	0.737606	5.28774	0.185365	0.7694	0.051663	0.0746	1.89899	0.241291	0.05887	15.6969	1
city60	year2006	1.24215	0.216845	0	10.3868	107.886	0.3114	0.88238	1.23876	0.064154	0.3128	0.0171	0.235	1.39481	0.682476	0.013038	14.0408	0
city60	year2007	1.07187	0.069406	0	10.5391	111.073	0.3226	0.864461	1.26045	0.069419	0.326	0.017572	0.3842	1.4137	0.622979	0.013874	17.366	0
city60	year2008	0.824611	-0.192844	0	10.7801	116.211	0.311101	0.872301	1.24985	0.072179	0.3351	0.016308	0.338	1.38609	0.582126	0.016555	17.7335	0
city60	year2009	0.780388	-0.247964	0	10.8431	117.573	0.327999	0.878746	1.52044	0.074951	0.3343	0.014203	0.2597	1.39976	0.504726	0.016882	16.1428	0
city60	year2010	0.712349	-0.339188	0	10.9919	120.822	0.3242	0.851914	1.54489	0.074384	0.3263	0.01324	0.566	1.4659	0.442247	0.018577	16.572	0
city60	year2011	0.611063	-0.492556	0	11.1784	124.957	0.3098	0.854751	1.43994	0.081155	0.3241	0.012831	0.424	1.50671	0.453916	0.026589	16.1562	0
city60	year2012	0.575184	-0.553065	0	11.2469	126.493	0.3172	0.889797	1.52938	0.083648	0.536	0.013249	0.3172	1.51404	0.422881	0.029433	15.0687	0
city60	year2013	0.642833	-0.44187	0	11.3246	128.247	0.322701	0.890091	1.64793	0.081222	0.5497	0.013677	0.4038	1.67275	0.522163	0.029429	16.129	0
city60	year2014	0.624368	-0.471015	0	11.2954	127.586	0.3327	0.908517	1.77428	0.084278	0.5621	0.013882	0.3641	1.64103	0.512216	0.02714	20.5505	0
city60	year2015	0.731897	-0.312115	0	11.2696	127.004	0.3555	0.898755	2.00494	0.097043	0.5831	0.012693	0.3506	1.6017	0.500321	0.027789	14.1042	0
city60	year2016	0.763636	-0.269664	0	11.3052	127.808	0.355	0.79644	2.08578	0.10111	0.6041	0.015501	0.3484	1.72798	0.478794	0.033156	13.9827	0
city60	year2017	0.678475	-0.387908	0	11.3451	128.711	0.371166	0.888818	2.09789	0.09957	0.6164	0.016301	0.3812	1.67095	0.489158	0.030517	17.4554	0
city60	year2018	0.661076	-0.413887	0	11.3834	129.582	0.3802	0.893438	2.14258	0.107734	0.6314	0.016181	0.6061	1.70374	0.433476	0.029347	17.957	0
city60	year2019	0.573737	-0.555585	0	11.3698	129.272	0.398501	0.901968	2.35483	0.115749	0.6432	0.018061	0.5979	1.6542	0.339084	0.030171	15.6596	0
city60	year2020	0.57513	-0.55316	0	11.4454	130.997	0.3857	0.887813	2.51231	0.12845	0.6432	0.018242	0.3261	1.70546	0.335887	0.031865	17.9591	0
city60	year2021	0.500109	-0.692928	1	11.5786	134.064	0.373885	0.875818	2.38466	0.11195	0.6542	0.015756	0.3985	1.70133	0.341964	0.04162	16.8184	0
city61	year2006	2.73828	1.00733	0	8.92532	79.6613	0.277718	0.948759	1.23906	0.113234	0.2811	0.003806	0.0785	0.710771	0.491866	0.008666	17.124	1
city61	year2007	2.74841	1.01102	0	9.21174	84.8561	0.286771	0.956892	1.19396	0.122513	0.3012	0.007032	0.1591	0.860881	0.413514	0.007672	22.0745	1
city61	year2008	1.95046	0.668065	0	9.4003	88.3656	0.279926	0.958355	1.0873	0.126625	0.3153	0.005369	0.2225	0.701117	0.378618	0.00791	15.2456	1
city61	year2009	2.30299	0.83421	0	9.45556	89.4076	0.272961	0.957899	1.28	0.151788	0.3338	0.005784	0.2239	0.923103	0.342073	0.008334	17.4807	1
city61	year2010	1.70118	0.531325	0	9.62146	92.5725	0.272913	0.967926	1.31914	0.157355	0.2975	0.006146	0.242	0.75122	0.296416	0.010417	17.5479	1
city61	year2011	1.82251	0.600214	0	9.78577	95.7613	0.281579	0.968105	1.2888	0.175055	0.3154	0.008295	0.2478	0.945015	0.297501	0.013197	15.5646	1
city61	year2012	1.46937	0.384837	0	9.85372	97.0958	0.301192	0.955377	1.47055	0.204908	0.3349	0.011112	0.0903	0.787532	0.256238	0.014414	18.0588	1
city61	year2013	1.68838	0.52377	0	9.69966	94.0834	0.30884	0.941068	1.55538	0.204675	0.3502	0.011132	0.2338	1.01351	0.268181	0.018118	13.7996	1
city61	year2014	1.38953	0.328967	0	10.0587	101.177	0.345981	0.933358	1.62995	0.207406	0.3649	0.01118	0.3227	0.909813	0.242821	0.015722	19.1001	1
city61	year2015	1.29558	0.258958	0	10.1242	102.499	0.374114	0.888509	1.71939	0.210634	0.3823	0.011461	0.4123	0.893166	0.238362	0.017038	13.3542	1
city61	year2016	1.33854	0.291579	0	10.2158	104.363	0.391653	0.862509	1.79763	0.212368	0.4	0.012104	0.4295	1.00256	0.223749	0.020916	12.9815	1
city61	year2017	1.22617	0.203895	0	10.309	106.275	0.406141	0.915011	1.88128	0.211538	0.417	0.011225	0.1364	1.00341	0.221309	0.020105	15.3264	1
city61	year2018	1.02784	0.027462	1	10.3943	108.041	0.426769	0.92532	1.90143	0.210365	0.433	0.010657	0.1795	0.899355	0.230132	0.018668	15.8531	1
city61	year2019	0.966174	-0.034411	1	10.5896	112.14	0.442704	0.921456	1.79858	0.184658	0.4483	0.009979	0.2333	1.01912	0.325161	0.01961	15.9223	1
city61	year2020	1.0433	0.042389	1	10.5306	110.894	0.445386	0.915988	2.01913	0.191927	0.4619	0.010783	0.1618	1.10733	0.308793	0.023506	19.3294	1
city61	year2021	0.962828	-0.03788	1	10.5886	112.118	0.439113	0.860482	2.08851	0.166938	0.4721	0.010332	0.2631	1.07609	0.214379	0.030324	16.1646	1
city62	year2006	22.7627	3.12512	0	8.47637	71.8488	0.485153	0.822467	2.09768	0.177819	0.152	0.005661	0.3955	2.50808	0.332097	0.004973	15.9878	1
city62	year2007	19.2028	2.95506	0	8.64892	74.8038	0.474951	0.846043	2.14407	0.236833	0.1546	0.003936	0.3955	2.49501	0.244609	0.00708	16.9914	1
city62	year2008	16.9273	2.82893	0	8.8944	79.1103	0.454289	0.857644	2.03251	0.273438	0.1643	0.010507	0.2124	2.57309	0.200873	0.008065	17.4767	1
city62	year2009	16.2187	2.78616	0	9.14963	83.7157	0.462305	0.893708	2.34604	0.289026	0.2624	0.01218	0.3058	2.62986	0.22045	0.008691	16.1696	1
city62	year2010	13.5394	2.6056	0	9.40993	88.5468	0.433894	0.868068	1.88702	0.315484	0.3678	0.033182	0.2581	2.68127	0.206409	0.009566	18.3405	1
city62	year2011	11.1246	2.40916	0	9.64924	93.1078	0.404016	0.837594	1.74756	0.294257	0.3935	0.01934	0.3704	2.7016	0.211514	0.013657	15.9271	1
city62	year2012	8.68419	2.1615	0	9.8035	96.1086	0.409656	0.793015	1.74994	0.31662	0.4367	0.015598	0.2789	2.60381	0.220492	0.015031	16.3256	1
city62	year2013	7.60191	2.0284	0	9.92103	98.4268	0.395567	0.71554	1.64186	0.286442	0.4662	0.005627	0.2707	2.65404	0.284349	0.01782	17.8573	1
city62	year2014	7.44647	2.00774	0	10.108	102.172	0.397834	0.574168	1.65992	0.283268	0.4794	0.005117	0.391	2.74462	0.232564	0.015343	15.5122	1
city62	year2015	7.01873	1.94858	0	10.1817	103.667	0.428587	0.549381	1.83201	0.291929	0.4143	0.00015	0.3972	2.75281	0.237824	0.016188	14.3801	1
city62	year2016	6.73779	1.90773	0	10.2947	105.981	0.429647	0.788658	1.80753	0.275962	0.4323	0.000805	0.6763	2.80579	0.21418	0.018269	12.6889	1
city62	year2017	5.55061	1.71391	0	10.3774	107.69	0.449887	0.890539	1.85864	0.276865	0.4515	0.001368	0.3997	2.69897	0.106553	0.016705	18.4423	1
city62	year2018	5.502	1.70511	1	10.4537	109.28	0.43114	0.873425	1.90434	0.294562	0.4667	0.00161	0.4693	2.83295	0.140977	0.037399	17.9859	1
city62	year2019	5.57523	1.71833	1	10.4683	109.585	0.426302	0.870611	2.04535	0.356716	0.4937	0.004171	0.5157	2.92072	0.243658	0.049933	15.9872	1
city62	year2020	5.82479	1.76212	1	10.4739	109.703	0.485516	0.850357	2.60039	0.392038	0.4803	0.007574	0.4847	2.84858	0.351958	0.063154	18.2778	1
city62	year2021	5.45415	1.69638	1	10.6409	113.229	0.462306	0.858887	2.52597	0.321932	0.4942	0.008457	0.5622	2.92651	0.369368	0.172422	16.3149	1
city63	year2006	1.98334	0.684783	0	10.6018	112.398	0.335106	0.883503	2.02576	0.064121	0.4809	0.072326	0.1967	2.07996	0.239895	0.026583	17.9008	1
city63	year2007	1.74201	0.55504	0	10.7612	115.803	0.339675	0.88709	1.98549	0.067761	0.4936	0.079732	0.3083	2.11743	0.233572	0.028036	20.5739	1
city63	year2008	1.68407	0.521213	0	10.672	113.892	0.344015	0.877733	2.08786	0.074875	0.5002	0.052022	0.458	2.20268	0.221997	0.029864	17.9421	1
city63	year2009	1.62687	0.486656	0	10.7121	114.749	0.36392	0.892682	2.23659	0.084	0.512	0.047531	0.3798	2.21758	0.228069	0.033534	19.5344	1
city63	year2010	1.41268	0.345489	0	10.8617	117.977	0.362416	0.893543	2.75822	0.086542	0.533	0.047381	0.3366	2.27709	0.220427	0.036905	17.8821	1
city63	year2011	1.22033	0.199122	0	10.9896	120.771	0.372431	0.836812	2.75707	0.089879	0.544	0.041513	0.5835	2.26167	0.241936	0.048546	15.4644	1
city63	year2012	1.15038	0.140091	0	11.062	122.368	0.393037	0.805343	2.72354	0.090191	0.553	0.038907	0.5154	2.27379	0.243172	0.054833	17.2358	1
city63	year2013	1.09213	0.08813	0	11.4183	130.378	0.401984	0.845293	2.83789	0.096377	0.571	0.043419	0.5448	2.32356	0.326867	0.061612	15.6214	1
city63	year2014	1.04122	0.040395	0	11.2045	125.541	0.415847	0.827753	2.95502	0.099893	0.592	0.045729	0.2594	2.3467	0.321553	0.055936	19.8041	1
city63	year2015	1.10322	0.098237	0	11.2496	126.553	0.434373	0.822101	2.98304	0.120567	0.609	0.047526	0.2736	2.45696	0.329749	0.054913	12.8171	1
city63	year2016	1.07338	0.070817	0	11.3382	128.555	0.44398	0.82913	3.05932	0.114495	0.629	0.046306	0.2669	2.49598	0.367088	0.06498	13.4943	1
city63	year2017	0.929222	-0.073408	0	11.4501	131.105	0.439914	0.938549	3.0498	0.113281	0.645	0.046298	0.3008	2.46355	0.421948	0.059288	16.1676	1
city63	year2018	0.788868	-0.237156	0	11.5508	133.421	0.437699	0.924147	3.05317	0.120868	0.66	0.042647	0.4015	2.3976	0.465383	0.049263	18.223	1
city63	year2019	0.76309	-0.270379	0	11.6329	135.324	0.438871	0.927044	3.22586	0.142809	0.674	0.052997	0.211	2.43098	0.525541	0.047989	15.413	1
city63	year2020	0.729646	-0.315196	0	11.538	133.125	0.458258	0.927693	3.72414	0.129253	0.7134	0.063981	0.2054	2.39095	0.509892	0.054533	18.2277	1
city63	year2021	0.745935	-0.293116	0	11.6641	136.051	0.435789	0.90433	3.74036	0.124897	0.719	0.061892	0.306	2.54499	0.494499	0.067018	19.8776	1
city64	year2006	29.7799	3.39383	0	10.8383	117.469	0.179988	0.831038	1.89829	0.058417	0.901	0	0.0461	5.11702	0.231827	0.021602	16.9099	1
city64	year2007	23.0585	3.13804	0	10.9828	120.622	0.171745	0.857528	1.8615	0.065357	0.9016	0	0.0518	5.02894	0.259519	0.029474	15.387	1
city64	year2008	21.0742	3.04805	0	11.1479	124.276	0.167501	0.864028	1.90466	0.066478	0.9032	0	0.186	5.09596	0.261459	0.030081	16.5514	1
city64	year2009	20.6379	3.02713	0	11.2396	126.329	0.197001	0.883516	1.36011	0.064431	0.9033	0	0.1994	5.0643	0.31372	0.028392	20.8898	1
city64	year2010	16.3477	2.79409	0	11.3317	128.407	0.185005	0.87111	1.87407	0.066147	0.9332	0	0.1644	4.92885	0.284345	0.028189	17.6435	1
city64	year2011	13.3747	2.59337	0	11.5259	132.846	0.167517	0.880566	1.90069	0.071259	0.9335	0	0.1826	5.08481	0.316955	0.037063	18.274	1
city64	year2012	13.3114	2.58862	0	11.6538	135.811	0.167866	0.985177	2.07848	0.072914	0.9338	0	0.1736	5.1982	0.364436	0.043028	21.8389	1
city64	year2013	17.4148	2.85732	0	11.6361	135.399	0.238642	0.987194	2.86279	0.099647	0.9339	0	0.1688	5.28309	0.35043	0.047536	16.1803	1
city64	year2014	15.5493	2.74402	0	11.5323	132.994	0.278054	0.990197	2.83134	0.090747	0.9341	0	0.2846	5.05512	0.370709	0.050646	14.6296	1
city64	year2015	18.8588	2.93698	0	11.2688	126.986	0.407857	0.928555	3.93277	0.132072	0.9342	0	0.4068	5.17608	0.240197	0.048141	14.0448	1
city64	year2016	24.7339	3.20817	0	11.0452	121.996	0.577885	0.983881	5.35453	0.158244	0.9344	0	0.3216	5.19676	0.066745	0.050979	12.8362	1
city64	year2017	17.7542	2.87662	0	11.4189	130.391	0.461589	0.966247	3.65408	0.122409	0.9343	0	0.4423	5.18389	0.189573	0.054142	19.0631	1
city64	year2018	12.703	2.54184	0	11.6904	136.666	0.375441	0.951355	2.93362	0.108652	0.9365	0	0.4227	5.19983	0.484135	0.052847	15.1528	1
city64	year2019	15.344	2.73073	0	11.6282	135.215	0.355011	0.952929	3.24629	0.112588	0.9368	0	0.2943	5.33306	0.433479	0.059489	15.7641	1
city64	year2020	15.8011	2.76008	0	11.4186	130.384	0.344508	0.934919	3.311	0.102592	0.9443	0	0.4301	5.35605	0.439062	0.063842	14.6935	1
city64	year2021	13.862	2.62915	1	11.55	133.403	0.32718	0.981109	3.16712	0.082224	0.9444	0	0.3571	5.37153	0.457324	0.084164	14.7689	1
city65	year2006	5.06091	1.62155	0	9.34732	87.3724	0.319804	0.872401	1.55925	0.108642	0.383	0.010157	0.0977	1.75917	0.62269	0.00958	21.5228	1
city65	year2007	4.19047	1.43281	0	9.5657	91.5026	0.312299	0.899411	1.27485	0.109369	0.3803	0.008302	0.1821	1.78267	0.525863	0.009703	16.2494	1
city65	year2008	3.49773	1.25211	0	9.78352	95.7173	0.327198	0.773486	1.2035	0.119824	0.3773	0.006362	0.2361	1.82153	0.454338	0.012384	14.6761	1
city65	year2009	2.74767	1.01075	0	9.87653	97.5458	0.329507	0.902164	1.25497	0.137815	0.3734	0.00614	0.2436	1.67451	0.444071	0.015671	15.4713	1
city65	year2010	2.54454	0.933948	0	10.0407	100.816	0.301199	0.908898	1.16511	0.145921	0.3714	0.005818	0.2637	1.76211	0.417919	0.01614	15.7982	1
city65	year2011	2.46905	0.903833	0	10.2707	105.487	0.287	0.907315	1.03015	0.142005	0.5297	0.011156	0.1672	1.96389	0.464052	0.019153	16.1963	1
city65	year2012	2.19736	0.787257	0	10.4088	108.343	0.289704	0.896869	1.05062	0.152882	0.4284	0.004525	0.2277	1.99284	0.488524	0.021026	17.7551	1
city65	year2013	2.20271	0.789687	0	10.516	110.586	0.292397	0.874614	1.14078	0.147439	0.4367	0.013662	0.2661	2.03222	0.61466	0.021048	19.9235	1
city65	year2014	2.10858	0.746012	0	10.516	110.586	0.296698	0.727976	1.36856	0.158135	0.4447	0.015433	0.2571	2.05133	0.576835	0.025878	17.3104	1
city65	year2015	2.20231	0.789508	0	10.5378	111.045	0.309297	0.840955	1.61844	0.179288	0.3663	0.013131	0.2314	2.11876	0.592975	0.026414	12.4865	1
city65	year2016	2.27796	0.823282	0	10.5114	110.49	0.3548	0.676528	1.95015	0.218856	0.3687	0.015866	0.2189	2.12744	0.504581	0.029901	13.1966	1
city65	year2017	2.92353	1.07279	0	10.4086	108.339	0.469825	0.93573	2.23662	0.284177	0.3942	0.006063	0.1859	2.15017	0.362341	0.028588	17.2314	1
city65	year2018	2.52307	0.925478	0	10.294	105.966	0.504501	0.912847	2.5157	0.307555	0.3667	0.000993	0.2746	2.01076	0.233463	0.025925	15.4319	1
city65	year2019	3.66797	1.29964	0	10.1258	102.532	0.498427	0.914199	21.3018	0.408313	0.365	0.005864	0.2137	2.2174	0.151185	0.026802	16.3363	1
city65	year2020	5.96886	1.78656	0	10.1099	102.21	0.458293	0.886731	5.30273	0.488228	0.5157	0.019566	0.2798	2.47894	0.340364	0.030358	19.4487	1
city65	year2021	5.64379	1.73056	0	10.3418	106.953	0.471458	0.889529	3.74737	0.392964	0.5199	0.026938	0.4004	2.70539	0.322865	0.038171	16.6447	1
city66	year2006	18.5357	2.9197	0	8.14989	66.4207	0.523511	0.898298	1.58448	0.424313	0.1222	0	0.0399	1.85075	0.155175	0.007334	14.8448	1
city66	year2007	17.3697	2.85473	0	8.30746	69.0139	0.503689	0.932345	1.62054	0.498582	0.1377	0	0.1318	1.94329	0.148466	0.007623	18.2344	1
city66	year2008	8.93276	2.18973	0	8.53856	72.907	0.510847	0.929756	1.56184	0.549533	0.1387	0	0.2522	1.51809	0.132751	0.0085	14.9043	1
city66	year2009	10.2507	2.32734	0	8.68118	75.3629	0.516664	0.926922	1.982	0.682386	0.1593	0	0.2194	1.79229	0.127234	0.010328	17.4804	1
city66	year2010	10.8602	2.38511	0	8.8355	78.0661	0.493916	0.939907	1.69504	0.756149	0.1848	0	0.3559	2.00243	0.115775	0.008906	16.6973	1
city66	year2011	7.12503	1.96361	0	9.28591	86.2281	0.476319	0.930555	2.15371	0.808297	0.1955	0	0.4858	1.81419	0.12613	0.010667	15.7526	1
city66	year2012	5.84849	1.76618	0	9.44296	89.1695	0.492557	0.972836	2.2534	0.858249	0.2622	0	0.4053	1.7934	0.13137	0.022951	18.2667	1
city66	year2013	6.58626	1.88499	0	9.38261	88.0334	0.492797	0.974037	2.36777	0.816891	0.2818	0	0.4093	2.06484	0.162627	0.011347	20.1367	1
city66	year2014	5.12802	1.63472	0	9.69696	94.031	0.507113	0.973274	2.4454	0.822893	0.3009	0	0.3577	1.90577	0.124951	0.013629	16.0873	1
city66	year2015	4.26375	1.45015	0	9.78673	95.7801	0.528468	0.961975	2.54506	0.84556	0.3235	0	0.235	1.82113	0.033279	0.016095	12.5625	1
city66	year2016	4.09531	1.40984	0	9.88939	97.8	0.540364	0.958288	3.00265	0.915507	0.3475	0	0.4902	1.87904	0.0519	0.014461	14.3297	1
city66	year2017	5.15626	1.64021	0	10.0048	100.096	0.538471	0.924632	3.23187	0.832403	0.3631	0	0.5108	2.22171	0.086254	0.016686	16.6236	1
city66	year2018	2.99799	1.09794	1	10.1082	102.176	0.530404	0.90313	2.91487	0.793515	0.3793	0	0.3343	1.79502	0.065077	0.018896	14.9049	1
city66	year2019	4.38519	1.47823	1	10.1615	103.256	0.629879	0.887168	2.75436	0.730048	0.3913	0	0.393	2.2644	0.094492	0.021995	17.0479	1
city66	year2020	3.16178	1.15113	1	10.2909	105.903	0.599727	0.921059	2.7443	0.720557	0.4359	0	0.3786	2.02905	0.037012	0.023742	19.011	1
city66	year2021	3.06789	1.12099	1	10.3961	108.079	0.613836	0.91869	2.75132	0.653398	0.4443	0	0.516	2.06431	0.040905	0.03681	17.1853	1
city67	year2006	4.67153	1.54149	0	9.47039	89.6883	0.418361	0.834298	2.87455	0.139719	0.4909	0.006107	0.3081	1.82464	0.270348	0.01232	15.5949	0
city67	year2007	4.12223	1.41639	0	9.65381	93.196	0.418666	0.851269	2.80195	0.151925	0.5013	0.009947	0.2897	1.87783	0.245822	0.014049	16.4783	0
city67	year2008	3.08202	1.12558	0	9.79668	95.975	0.417406	0.838609	2.91339	0.174308	0.5114	0.011218	0.297	1.72756	0.226342	0.01393	16.6324	0
city67	year2009	3.84132	1.34582	0	9.83681	96.7628	0.470923	0.847326	3.91089	0.186352	0.5195	0.010506	0.1082	1.98201	0.213579	0.014943	15.9282	0
city67	year2010	3.41887	1.22931	0	9.9697	99.3949	0.461025	0.853144	3.24133	0.190794	0.5491	0.015272	0.5133	2.01292	0.172363	0.016827	19.3719	0
city67	year2011	2.33277	0.847057	0	10.1402	102.824	0.437616	0.84056	2.99788	0.200585	0.5649	0.008143	0.3611	1.81983	0.159916	0.021901	16.3801	0
city67	year2012	2.16984	0.774653	0	10.2333	104.72	0.439591	0.843644	2.98957	0.200299	0.5795	0.014243	0.3359	1.83446	0.135544	0.024479	18.1601	0
city67	year2013	2.49365	0.913747	0	10.2649	105.368	0.472495	0.856852	3.31734	0.241937	0.5903	0.010534	0.6127	1.97059	0.128988	0.023819	20.764	0
city67	year2014	2.24964	0.810769	0	10.2958	106.004	0.498318	0.851074	3.30945	0.221406	0.6004	0.011135	0.3711	1.89366	0.127985	0.024224	16.923	0
city67	year2015	2.22021	0.7976	0	10.3414	106.945	0.528479	0.833656	3.42575	0.276069	0.6102	0.011294	0.3257	2.00091	0.129404	0.024719	11.6875	0
city67	year2016	2.54816	0.935373	0	10.3105	106.306	0.576452	0.830953	3.75785	0.278699	0.6201	0.013022	0.3513	2.11357	0.041464	0.025864	12.229	0
city67	year2017	2.18177	0.780136	0	10.4182	108.539	0.576144	0.838202	3.42944	0.283324	0.6294	0.009998	0.5607	2.04034	0.06348	0.024815	16.7151	0
city67	year2018	1.92994	0.657486	0	10.5153	110.572	0.583999	0.835671	3.34729	0.26258	0.6397	0.009465	0.2523	2.04375	0.051196	0.032273	17.7401	0
city67	year2019	2.17783	0.778327	0	10.5485	111.271	0.578524	0.833276	3.58707	0.275483	0.6562	0.003663	0.3168	2.19498	0.121632	0.035394	14.8972	0
city67	year2020	2.03517	0.710578	0	10.6915	114.308	0.578686	0.891833	3.88474	0.28334	0.7269	0.002109	0.5156	2.17418	0.167731	0.039296	18.5381	0
city67	year2021	1.74846	0.558734	0	10.904	118.897	0.514607	0.845568	3.47207	0.221934	0.7338	0.005885	0.5992	2.23311	0.146007	0.066843	17.3745	0
city68	year2006	1.72977	0.547987	0	11.0103	121.227	0.112201	0.894743	0.763034	0.044285	0.49	0.002179	0.3153	2.34255	0.501283	0.018789	15.4838	0
city68	year2007	1.73651	0.551876	0	11.1148	123.539	0.120079	0.89083	0.751298	0.047593	0.5311	0.003867	0.2556	2.44893	0.471321	0.019338	21.6542	0
city68	year2008	1.31401	0.273086	0	11.2979	127.642	0.118042	0.89677	0.653613	0.049957	0.4935	0.003659	0.2853	2.35367	0.465872	0.021577	19.4118	0
city68	year2009	1.56545	0.448173	0	11.2394	126.324	0.175333	0.888637	1.03269	0.056469	0.4959	0.00451	0.1954	2.47195	0.405696	0.022993	17.6527	0
city68	year2010	1.04874	0.047585	0	11.5481	133.359	0.144822	0.86572	0.679536	0.045228	0.5039	0.008074	0.2825	2.386	0.477776	0.023969	18.7451	0
city68	year2011	0.890676	-0.115774	0	11.8004	139.249	0.143628	0.856368	0.587879	0.046636	0.5095	0.007286	0.135	2.47099	0.563468	0.031382	15.9649	0
city68	year2012	0.814982	-0.204589	0	11.8641	140.757	0.152693	0.860925	0.6604	0.045233	0.5138	0.007937	0.201	2.44924	0.568641	0.032479	21.8349	0
city68	year2013	0.798503	-0.225016	0	11.9033	141.689	0.164421	0.816823	0.670444	0.04425	0.516	0.008891	0.1596	2.46938	0.711042	0.034744	20.0486	0
city68	year2014	0.879371	-0.128548	0	11.8949	141.489	0.197621	0.833384	0.716669	0.043881	0.521	0.010244	0.543	2.56429	0.724301	0.035946	16.9455	0
city68	year2015	1.5403	0.431975	0	11.6093	134.776	0.285839	0.834095	1.05362	0.065909	0.513	0.015335	0.1373	2.55492	0.596657	0.034755	13.1697	0
city68	year2016	2.0304	0.708231	0	11.4584	131.295	0.367625	0.878735	1.23154	0.10097	0.524	0.015818	0.2173	2.72819	0.525326	0.040184	12.9308	0
city68	year2017	1.91816	0.651368	0	11.4995	132.238	0.381571	0.876694	1.24687	0.108902	0.529	0.01269	0.2275	2.75348	0.588281	0.032215	14.6401	0
city68	year2018	1.81691	0.597139	0	11.539	133.149	0.389226	0.869751	1.27607	0.107341	0.5282	0.009343	0.1334	2.81277	0.604904	0.036029	17.1239	0
city68	year2019	1.57442	0.453887	0	11.4541	131.196	0.388202	0.862997	1.53202	0.123018	0.528	0.001941	0.1582	2.69907	0.565042	0.031304	20.6348	0
city68	year2020	1.84853	0.614389	0	11.3479	128.775	0.426548	0.861881	1.91408	0.146415	0.725	0.007524	0.0672	2.74972	0.562917	0.032663	17.0565	0
city68	year2021	1.64689	0.498886	0	11.4594	131.318	0.378359	0.85811	1.8537	0.128569	0.725	0.014141	0.1474	2.76401	0.651741	0.045029	17.8907	0
city69	year2006	1.19315	0.1766	0	10.6591	113.616	0.440535	0.757851	2.70438	0.10372	0.5749	0.069639	0.0804	1.66791	0.158657	0.024103	18.1446	1
city69	year2007	1.01553	0.015406	0	10.8519	117.764	0.429891	0.767597	2.3722	0.110063	0.5825	0.076819	0.1686	1.6878	0.192718	0.028061	18.8351	1
city69	year2008	0.769185	-0.262424	0	11.054	122.191	0.408268	0.778244	2.33642	0.106266	0.601	0.090125	0.211	1.61238	0.207214	0.033597	18.4376	1
city69	year2009	0.76502	-0.267853	0	11.1673	124.709	0.438856	0.79522	2.25438	0.108326	0.6126	0.094498	0.2624	1.73869	0.227389	0.036083	18.3044	1
city69	year2010	0.646509	-0.436168	0	11.2607	126.803	0.424293	0.813093	2.84259	0.118545	0.6242	0.131636	0.3966	1.7381	0.226826	0.037346	19.8643	1
city69	year2011	0.585361	-0.535526	0	11.4219	130.46	0.414711	0.81677	2.64339	0.11949	0.6358	0.115638	0.477	1.81121	0.225172	0.047134	16.095	1
city69	year2012	0.527147	-0.640276	0	11.5417	133.211	0.416497	0.823202	2.63428	0.127228	0.6474	0.111328	0.4808	1.83316	0.234567	0.050632	15.3003	1
city69	year2013	0.486803	-0.719895	0	11.7711	138.559	0.428877	0.841153	2.69104	0.141624	0.659	0.110089	0.4602	1.78854	0.274292	0.043517	13.7854	1
city69	year2014	0.513135	-0.667215	0	11.6077	134.739	0.459324	0.836365	2.81316	0.129246	0.6705	0.112372	0.4782	1.88859	0.254243	0.056905	18.2107	1
city69	year2015	0.459387	-0.777861	0	11.6144	134.894	0.508255	0.83834	3.1093	0.117788	0.7103	0.021775	0.2722	1.78907	0.309433	0.055439	12.3283	1
city69	year2016	0.540566	-0.615139	0	11.4873	131.958	0.513578	0.84416	3.6974	0.12779	0.75	0.02928	0.2325	1.8208	0.290725	0.066755	14.4759	1
city69	year2017	0.61192	-0.491153	0	11.5474	133.343	0.536519	0.787381	3.42158	0.127061	0.72	0.030299	0.307	1.97249	0.349	0.065568	17.5367	1
city69	year2018	0.662044	-0.412424	0	11.6041	134.655	0.519555	0.731206	3.23923	0.130598	0.783	0.023113	0.2173	1.97871	0.452373	0.061654	18.9476	1
city69	year2019	0.576614	-0.550582	0	11.5129	132.547	0.534633	0.756632	3.73608	0.145142	0.6463	0.006366	0.255	1.90806	0.41495	0.063209	21.4125	1
city69	year2020	0.641672	-0.443679	0	11.4583	131.293	0.534251	0.782833	4.00284	0.14253	0.8235	0.0136	0.1244	2.01489	0.505487	0.067324	16.9846	1
city69	year2021	0.613376	-0.488777	0	11.5593	133.617	0.512523	0.795018	3.81038	0.125231	0.8235	0.02818	0.2673	2.07286	0.561346	0.092384	15.2431	1
city70	year2006	17.632	2.86972	0	8.46337	71.6286	0.448435	0.930053	1.6668	0.223725	0.2651	0.000737	0.0754	2.11947	0.342149	0.005211	15.6992	1
city70	year2007	14.482	2.67291	0	8.62155	74.3311	0.443878	0.897889	1.60193	0.251691	0.2744	0.000794	0.0961	2.08064	0.453299	0.005993	18.0212	1
city70	year2008	14.7405	2.6906	0	8.79876	77.4182	0.445172	0.920454	1.71941	0.334876	0.281	0.000806	0.284	2.23636	0.329278	0.006591	17.5047	1
city70	year2009	12.7666	2.54683	0	8.9338	79.8128	0.426987	0.907912	2.47501	0.381934	0.288	0.003058	0.231	2.22228	0.278566	0.009099	16.2493	1
city70	year2010	10.7358	2.37359	0	9.07772	82.405	0.422257	0.923639	2.25912	0.371274	0.2836	0.000426	0.2384	2.1735	0.220172	0.013795	16.0314	1
city70	year2011	10.0625	2.30882	0	9.29936	86.4781	0.414948	0.931741	2.27243	0.37152	0.2992	0.000889	0.1411	2.27567	0.196004	0.014698	14.1343	1
city70	year2012	8.41708	2.13026	0	9.4409	89.1306	0.416402	0.927433	2.38544	0.385455	0.3111	0.001215	0.3406	2.22462	0.241991	0.016084	16.6165	1
city70	year2013	8.04443	2.08498	0	9.39424	88.2518	0.44294	0.92964	2.59507	0.382746	0.3242	0.001497	0.0772	2.32173	0.253462	0.016415	17.1577	1
city70	year2014	6.84523	1.92355	0	9.67105	93.5292	0.471495	0.906105	2.62237	0.342984	0.3391	0.001646	0.1502	2.28427	0.254096	0.019789	16.9427	1
city70	year2015	7.16341	1.96899	0	9.72574	94.59	0.488893	0.892494	3.02424	0.40436	0.353	0.001917	0.1555	2.37992	0.234518	0.020621	11.564	1
city70	year2016	6.78128	1.91417	0	9.78695	95.7844	0.50828	0.84988	3.22501	0.425961	0.3764	0.002258	0.239	2.3826	0.187378	0.024997	11.9155	1
city70	year2017	7.30421	1.98845	0	9.83304	96.6887	0.540199	0.794987	3.33986	0.449026	0.4014	0.00251	0.3343	2.46743	0.151429	0.023765	14.8909	1
city70	year2018	6.99095	1.94462	0	9.87709	97.5569	0.553551	0.802798	3.51716	0.446807	0.4165	0.002652	0.2183	2.50585	0.126148	0.022896	13.9202	1
city70	year2019	7.38859	1.99994	0	9.84262	96.8772	0.56612	0.796186	4.04704	0.491961	0.4229	0.003178	0.3518	2.53099	0.077152	0.025842	16.5264	1
city70	year2020	7.15909	1.96838	0	10.0101	100.202	0.568398	0.803772	4.28116	0.52763	0.4229	0.003329	0.4542	2.55213	0.123159	0.031105	21.4508	1
city70	year2021	5.92477	1.77914	1	10.1377	102.773	0.551108	0.896966	4.18628	0.448041	0.4668	0.00303	0.3674	2.48032	0.134701	0.042441	20.2584	1
city71	year2006	8.39468	2.1276	0	10.6253	112.897	0.424363	0.774887	2.66999	0.124594	0.7572	0.075541	0.423	3.44367	0.347804	0.03513	21.5465	1
city71	year2007	7.45732	2.0092	0	10.739	115.326	0.426603	0.793586	2.92767	0.133519	0.7632	0.079463	0.5441	3.47609	0.304237	0.041864	24.2584	1
city71	year2008	6.46486	1.86638	0	10.9237	119.327	0.427893	0.783871	2.77655	0.136555	0.7721	0.081095	0.3745	3.54328	0.279818	0.053392	21.9455	1
city71	year2009	6.03692	1.79789	0	11.0441	121.972	0.450856	0.797126	2.50777	0.149468	0.7802	0.081914	0.3208	3.5604	0.289325	0.05838	18.7291	1
city71	year2010	5.16803	1.64249	0	11.1981	125.397	0.457477	0.789017	3.28149	0.14926	0.7957	0.079615	0.3682	3.57919	0.274534	0.049871	20.5686	1
city71	year2011	4.60477	1.52709	0	11.3529	128.888	0.45907	0.783697	2.81323	0.158865	0.805	0.074577	0.36	3.62411	0.242945	0.036423	21.1514	1
city71	year2012	4.09612	1.41004	0	11.4422	130.924	0.466963	0.717724	2.87501	0.166219	0.8156	0.073516	0.3372	3.61886	0.235485	0.040344	22.3971	1
city71	year2013	3.98478	1.38248	0	11.8715	140.933	0.480564	0.712868	2.93177	0.177396	0.82	0.072529	0.2869	3.6756	0.313727	0.038939	19.0784	1
city71	year2014	3.81404	1.33869	0	11.5639	133.724	0.493105	0.705398	2.90457	0.183424	0.8227	0.073692	0.3929	3.68681	0.299467	0.057131	18.0179	1
city71	year2015	3.74414	1.32019	0	11.5895	134.316	0.518871	0.708809	3.12307	0.195448	0.8264	0.079594	0.4454	3.68053	0.3434	0.079474	14.9123	1
city71	year2016	3.85106	1.34835	0	11.6531	135.795	0.566103	0.688413	3.15397	0.206841	0.8291	0.114481	0.4545	3.74565	0.381826	0.061928	15.2133	1
city71	year2017	3.67089	1.30043	0	11.6774	136.362	0.581515	0.63371	3.26202	0.178819	0.8292	0.039036	0.3481	3.77341	0.423615	0.060645	21.0662	1
city71	year2018	3.31011	1.19698	0	11.7012	136.918	0.586248	0.61024	3.32011	0.16505	0.8315	0.017066	0.4053	3.71065	0.399937	0.059496	21.5421	1
city71	year2019	3.27023	1.18486	1	11.4117	130.227	0.63455	0.599015	4.64904	0.248774	0.8348	0.023143	0.326	3.72532	0.11745	0.060887	22.2209	1
city71	year2020	3.36746	1.21416	1	11.5289	132.916	0.643968	0.6085	5.02201	0.223754	0.847	0.022588	0.3171	3.73696	0.090086	0.064106	16.1387	1
city71	year2021	3.10273	1.13228	1	11.6416	135.527	0.612637	0.573344	4.76203	0.200863	0.8488	0.018468	0.3614	3.74412	0.083127	0.066386	22.4553	1
city72	year2006	1.81303	0.595002	0	10.2923	105.931	0.511598	0.607352	5.33904	0.094139	0.8106	0.057009	0.4471	1.70137	0.254978	0.027284	17.7887	1
city72	year2007	1.63222	0.489941	0	10.5017	110.286	0.472216	0.639555	4.88344	0.124151	0.8154	0.014442	1.0643	1.79457	0.245291	0.029205	22.0036	1
city72	year2008	1.29719	0.260198	0	10.6544	113.516	0.480938	0.691103	5.04572	0.104119	0.82	0.01476	1.1549	1.71823	0.237051	0.030653	16.4509	1
city72	year2009	1.22118	0.199817	0	10.6992	114.473	0.544342	0.648944	5.1624	0.103482	0.8222	0.011566	1.1616	1.65582	0.23182	0.034663	21.9202	1
city72	year2010	1.24516	0.219267	0	10.8243	117.165	0.53389	0.683763	6.76017	0.106654	0.8254	0.010791	1.1931	1.81715	0.203568	0.036982	18.1574	1
city72	year2011	0.896272	-0.109512	0	10.8055	116.759	0.527412	0.679283	6.36616	0.115048	0.8335	0.021087	0.7935	1.64726	0.215063	0.054014	17.612	1
city72	year2012	0.880361	-0.127423	0	10.9049	118.917	0.536394	0.657978	6.61004	0.120031	0.8376	0.021365	0.4853	1.73957	0.179869	0.056311	18.4868	1
city72	year2013	0.93695	-0.065125	0	11.0936	123.068	0.547971	0.702999	7.01718	0.132253	0.8412	0.024237	0.478	1.85303	0.222204	0.058041	16.1303	1
city72	year2014	0.897283	-0.108384	0	10.9857	120.686	0.584695	0.701521	7.09391	0.127492	0.8425	0.026132	0.6014	1.83141	0.200946	0.05841	16.3096	1
city72	year2015	0.851558	-0.160688	0	11.0585	122.29	0.613368	0.706472	7.17189	0.153542	0.844	0.019366	0.4289	1.86312	0.243899	0.055945	12.604	1
city72	year2016	0.762452	-0.271215	0	11.1307	123.892	0.625707	0.72739	7.16266	0.143479	0.8455	0.010386	0.4676	1.82263	0.254717	0.061308	13.1339	1
city72	year2017	0.776718	-0.252679	0	11.2677	126.961	0.612015	0.652666	6.71337	0.140073	0.847	0.002115	0.5855	1.9628	0.303184	0.055135	19.6539	1
city72	year2018	0.699059	-0.35802	0	11.3882	129.691	0.61895	0.689887	6.30973	0.139648	0.8487	0.00174	0.3525	1.97448	0.319724	0.052991	15.0531	1
city72	year2019	0.733352	-0.31013	0	11.4153	130.309	0.614368	0.711825	6.54505	0.15154	0.8525	0.001664	0.3793	2.03732	0.315168	0.053582	14.0214	1
city72	year2020	0.606754	-0.499633	0	11.2738	127.099	0.630067	0.752573	6.99013	0.155874	0.8906	0.001531	0.2684	1.86715	0.301691	0.055668	15.8258	1
city72	year2021	0.588985	-0.529355	0	11.4684	131.524	0.578669	0.719838	6.21046	0.122801	0.8923	0.001098	0.2041	2.03306	0.33478	0.075677	17.5615	1
city73	year2006	2.26728	0.818583	0	10.9125	119.083	0.294002	0.907768	0.998688	0.064509	0.4706	0.076042	0.3071	2.51929	0.440009	0.014484	13.9559	1
city73	year2007	1.79619	0.585666	0	11.0545	122.202	0.3015	0.895472	1.05068	0.065276	0.4742	0.064198	0.4772	2.42734	0.434674	0.015825	15.2753	1
city73	year2008	1.73692	0.552112	0	11.0591	122.304	0.314298	0.890025	1.06991	0.068652	0.5818	0.020525	0.4048	2.50634	0.385379	0.015982	18.9963	1
city73	year2009	1.75302	0.561337	0	11.0591	122.304	0.314298	0.862615	1.23974	0.076901	0.5867	0.021117	0.289	2.51263	0.342555	0.020586	17.8622	1
city73	year2010	1.8191	0.598341	0	11.2487	126.533	0.361902	0.872796	1.40126	0.08635	0.5821	0.01932	0.292	2.63541	0.30243	0.021439	16.9351	1
city73	year2011	1.73786	0.552656	0	11.2294	126.099	0.379199	0.88095	1.42336	0.095024	0.5851	0.022246	0.4557	2.671	0.241465	0.025564	15.0556	1
city73	year2012	1.42216	0.352174	0	11.4312	130.672	0.388599	0.881617	1.41665	0.104525	0.5925	0.021604	0.4347	2.57341	0.259365	0.034166	17.7951	1
city73	year2013	1.30877	0.269088	0	11.5167	132.634	0.4053	0.865749	1.50206	0.103538	0.6032	0.022351	0.4513	2.57627	0.337227	0.032118	15.3869	1
city73	year2014	1.30573	0.266765	0	11.5068	132.406	0.4401	0.846453	1.50006	0.10056	0.6131	0.022283	0.4976	2.6602	0.338714	0.036771	20.9672	1
city73	year2015	1.31065	0.270521	0	11.5799	134.094	0.453799	0.845031	1.47654	0.112734	0.6316	0.023244	0.3362	2.73713	0.358155	0.03303	12.538	1
city73	year2016	1.2993	0.261823	0	11.6459	135.627	0.473	0.839326	1.50684	0.105411	0.65	0.025051	0.44	2.81831	0.347028	0.038829	13.0042	1
city73	year2017	1.20366	0.185369	0	11.7076	137.068	0.473528	0.884092	1.57258	0.104925	0.6646	0.025334	0.2242	2.80439	0.375664	0.036584	17.9302	1
city73	year2018	1.5446	0.434762	1	11.7658	138.434	0.4831	0.848767	1.66663	0.099915	0.6781	0.015559	0.3034	2.85784	0.359697	0.035116	16.6617	1
city73	year2019	1.55119	0.439025	1	11.558	133.587	0.4989	0.855744	2.36865	0.115778	0.6872	0.028452	0.3239	2.88415	0.085824	0.035936	18.5279	1
city73	year2020	1.41561	0.347557	1	11.5505	133.414	0.5149	0.872617	2.64682	0.11611	0.7022	0.03631	0.34	2.81271	0.136933	0.037422	18.7889	1
city73	year2021	1.34315	0.295019	1	11.6862	136.567	0.507987	0.877184	2.62644	0.099162	0.7142	0.036411	0.2888	2.90002	0.064178	0.050704	15.4981	1
city74	year2006	8.46356	2.13577	0	9.14099	83.5577	0.344091	0.920528	1.42884	0.102298	0.325	0.020041	0.4004	1.99829	0.61047	0.007217	21.631	0
city74	year2007	6.46951	1.8671	0	9.34949	87.413	0.343593	0.922383	1.22009	0.130062	0.3424	0.011515	0.4004	1.88433	0.439451	0.007677	21.3878	0
city74	year2008	5.72184	1.74429	0	9.51111	90.4612	0.314005	0.911655	1.38439	0.122094	0.3509	0.008296	0.4004	1.96491	0.559264	0.009865	17.2478	0
city74	year2009	5.96928	1.78663	0	9.57873	91.7521	0.329609	0.909934	1.71501	0.220764	0.356	0.010829	0.204	2.08778	0.518416	0.017048	17.7167	0
city74	year2010	4.76848	1.56203	0	9.77389	95.5289	0.315392	0.914549	1.55453	0.155179	0.3497	0.012051	0.3084	2.0115	0.484469	0.010909	15.791	0
city74	year2011	3.92082	1.3663	0	10.0151	100.302	0.294007	0.929495	1.44568	0.155048	0.375	0.012805	0.311	2.03113	0.400612	0.013973	18.4606	0
city74	year2012	3.73218	1.31699	0	10.1799	103.63	0.299905	0.970147	1.42973	0.164767	0.3923	0.012466	0.221	2.14563	0.397842	0.017988	16.5069	0
city74	year2013	3.32193	1.20055	0	10.1453	102.927	0.313897	0.941022	1.46537	0.169171	0.4096	0.015564	0.1386	2.13641	0.470167	0.020001	18.1975	0
city74	year2014	3.02077	1.10551	0	10.358	107.288	0.320301	0.946459	1.51154	0.168334	0.4226	0.014806	0.1829	2.10675	0.460992	0.01895	17.7945	0
city74	year2015	3.01751	1.10443	0	10.4176	108.526	0.350201	0.938788	1.5955	0.184082	0.4377	0.016636	0.1364	2.16399	0.490967	0.017713	13.7313	0
city74	year2016	2.69993	0.993226	0	10.4929	110.101	0.369799	0.940784	1.66797	0.191113	0.4529	0.018881	0.2211	2.12025	0.478321	0.020556	13.0755	0
city74	year2017	3.0385	1.11136	0	10.5362	111.011	0.424483	0.955127	1.77274	0.188968	0.4731	0.021216	0.1666	2.24589	0.393976	0.020636	17.0264	0
city74	year2018	2.7782	1.0218	0	10.5777	111.888	0.448101	0.958301	1.88215	0.196886	0.4811	0.023155	0.1206	2.24131	0.347594	0.020143	18.4645	0
city74	year2019	2.69385	0.990972	0	10.6377	113.161	0.508024	0.952765	1.90976	0.195536	0.4925	0.025648	0.2069	2.27348	0.307833	0.021456	20.4398	0
city74	year2020	2.44914	0.895738	1	10.69	114.276	0.494107	0.953642	2.10686	0.196145	0.4695	0.027968	0.2031	2.20967	0.242925	0.023535	15.5432	0
city74	year2021	2.49952	0.916098	1	10.7767	116.137	0.491861	0.957987	2.12733	0.185343	0.4776	0.02658	0.223	2.32119	0.15836	0.031965	18.1486	0
city75	year2006	6.96978	1.94158	0	9.0667	82.205	0.371149	0.867547	1.49961	0.103638	0.1867	0.01881	0.093	1.69988	0.523688	0.005333		1
city75	year2007	6.20304	1.82504	0	9.08568	82.5496	0.376006	0.890923	1.34154	0.113556	0.1865	0.017867	0.1121	1.75291	0.399527	0.006009		1
city75	year2008	4.83459	1.5758	0	9.4492	89.2874	0.366573	0.898676	1.25937	0.091727	0.425	0.016256	0.2621	1.69758	0.324581	0.007831		1
city75	year2009	5.02526	1.61448	0	9.57262	91.6351	0.350003	0.829356	1.5698	0.163159	0.4425	0.015926	0.3857	1.85557	0.335299	0.009192		1
city75	year2010	3.74836	1.32132	0	9.71896	94.4582	0.335419	0.91766	1.46726	0.166832	0.46	0.014617	0.3139	1.73191	0.25355	0.010302		1
city75	year2011	3.83909	1.34523	0	9.89747	97.9599	0.322869	0.82295	1.49345	0.119132	0.4799	0.013511	0.3516	1.93945	0.212396	0.012713		1
city75	year2012	2.98701	1.09427	0	9.94913	98.9852	0.318135	0.844226	1.56798	0.182591	0.4963	0.013579	0.2404	1.83501	0.19558	0.015495		1
city75	year2013	2.7078	0.996138	0	10.0651	101.306	0.317605	0.861174	1.66532	0.183948	0.5103	0.016858	0.3386	1.85018	0.215929	0.016188		1
city75	year2014	2.54438	0.933886	0	10.2361	104.778	0.323454	0.740125	1.77093	0.186887	0.5225	0.014084	0.4335	1.88051	0.193299	0.020056		1
city75	year2015	2.73092	1.00464	0	10.3064	106.222	0.337627	0.712217	1.9022	0.199271	0.536	0.014747	0.3264	2.0227	0.170302	0.016158		1
city75	year2016	2.51296	0.921462	0	10.3808	107.761	0.34171	0.710515	1.96755	0.225231	0.5492	0.015701	0.4507	2.02496	0.145554	0.019867		1
city75	year2017	2.42741	0.886823	0	10.4792	109.814	0.347405	0.912739	1.96365	0.207071	0.4537	0.012195	0.6854	2.09784	0.13867	0.018664		1
city75	year2018	2.23046	0.802206	0	10.5687	111.697	0.366037	0.919605	1.93476	0.199967	0.5757	0.0121	0.2821	2.10861	0.114298	0.018112		1
city75	year2019	1.84612	0.613087	0	10.753	115.627	0.437876	0.921543	1.7257	0.177678	0.583	0.011566	0.3675	2.11019	0.173747	0.01898		1
city75	year2020	2.15541	0.767983	1	10.8468	117.653	0.451209	0.913642	2.0337	0.19383	0.6047	0.01326	0.3136	2.22783	0.150278	0.025294		1
city75	year2021	1.67617	0.51651	1	11.0113	121.249	0.457215	0.924394	1.93671	0.158196	0.6122	0.011528	0.3418	2.14248	0.060749	0.035268		1
city76	year2006	7.99096	2.07831	0	9.44232	89.1574	0.407266	0.827382	1.3381	0.085649	0.4401	0.00449	0.1787	2.23563	0.566135	0.012718	15.2295	1
city76	year2007	5.96831	1.78646	0	9.61574	92.4625	0.416648	0.852614	1.33103	0.094037	0.45	0.0036	0.1594	2.11172	0.530959	0.01426	18.0078	1
city76	year2008	5.82938	1.76291	0	9.78981	95.8404	0.39759	0.861234	1.40512	0.100986	0.46	0.004881	0.3994	2.2452	0.461006	0.014037	16.322	1
city76	year2009	4.80837	1.57036	0	9.91215	98.2507	0.413667	0.864503	1.17979	0.113237	0.47	0.006328	0.3275	2.17059	0.479898	0.016341	20.155	1
city76	year2010	4.51659	1.50776	0	10.1346	102.71	0.385562	0.874342	1.87952	0.117256	0.4792	0.006505	0.2668	2.28544	0.453236	0.034551	17.428	1
city76	year2011	3.78019	1.32977	0	10.4023	108.208	0.350191	0.893512	1.76052	0.122644	0.492	0.006605	0.2336	2.33614	0.478397	0.027523	16.4243	1
city76	year2012	3.10993	1.1346	0	10.5457	111.212	0.336251	0.912876	1.77909	0.13193	0.506	0.007033	0.4413	2.27904	0.376728	0.023694	17.5197	1
city76	year2013	3.08123	1.12533	0	10.4829	109.891	0.312807	0.916514	1.76129	0.150118	0.518	0.007216	0.3822	2.39726	0.461515	0.035507	14.3359	1
city76	year2014	2.577	0.946628	0	10.7866	116.351	0.314136	0.905304	1.74048	0.145269	0.529	0.007795	0.4914	2.30943	0.443917	0.024974	18.1612	1
city76	year2015	2.53389	0.929755	0	10.8591	117.92	0.318894	0.930511	1.74695	0.166743	0.5355	0.008796	0.3561	2.37967	0.437832	0.024661	12.3513	1
city76	year2016	2.48057	0.908489	0	10.9395	119.673	0.326805	0.948974	1.74812	0.16445	0.544	0.009461	0.3666	2.43696	0.456012	0.028008	13.153	1
city76	year2017	2.26348	0.816903	0	11.0287	121.632	0.350871	0.98897	1.72523	0.166622	0.557	0.00254	0.4054	2.44825	0.482325	0.03425	19.684	1
city76	year2018	1.99193	0.689106	0	11.1106	123.445	0.349418	0.951356	1.82539	0.153922	0.567	0.000618	0.2979	2.39169	0.535222	0.027644	20.1068	1
city76	year2019	1.88406	0.63343	1	11.3416	128.632	0.359897	0.961395	1.64609	0.138434	0.576	0.000585	0.2777	2.56304	0.727489	0.027472	15.6982	1
city76	year2020	1.79855	0.58698	1	11.3331	128.439	0.371669	0.988652	1.79017	0.136338	0.61	0.000618	0.2132	2.5826	0.784664	0.031048	17.1717	1
city76	year2021	1.49635	0.403029	1	11.5133	132.556	0.331669	0.990662	1.68636	0.109071	0.622	0.000535	0.2439	2.58357	0.834742	0.041213	14.8272	1
city77	year2006	0.956624	-0.044344	0	10.8486	117.692	0.400617	0.75576	2.88786	0.101827	0.6311	0.067397	0.308	1.59656	0.293383	0.026041	16.9428	1
city77	year2007	0.898534	-0.106991	0	11.0984	123.174	0.403095	0.833658	2.9875	0.108017	0.6322	0.055457	0.6791	1.70298	0.290727	0.034475	17.8117	1
city77	year2008	0.727326	-0.318381	0	11.1562	124.461	0.40363	0.837915	2.99717	0.110848	0.6359	0.044464	0.5493	1.62911	0.278477	0.058612	16.6374	1
city77	year2009	0.690055	-0.370983	0	11.014	121.308	0.423053	0.824652	2.5739	0.116896	0.637	0.034798	0.4501	1.67212	0.29044	0.048042	15.682	1
city77	year2010	0.614508	-0.486933	0	11.1472	124.26	0.401546	0.82111	3.7129	0.116356	0.683	0.030463	0.4101	1.72908	0.29217	0.053258	17.3887	1
city77	year2011	0.592001	-0.524248	0	11.2838	127.324	0.405082	0.835448	3.52189	0.123897	0.69	0.029945	0.4948	1.85328	0.288457	0.049585	17.9482	1
city77	year2012	0.488906	-0.715586	0	11.3647	129.156	0.42491	0.821202	3.47908	0.125861	0.694	0.027356	0.4017	1.75912	0.289205	0.053681	17.0091	1
city77	year2013	0.521013	-0.651979	0	11.7192	137.34	0.436366	0.783708	3.53913	0.131843	0.698	0.02845	0.4195	1.89821	0.39204	0.056475	16.0213	1
city77	year2014	0.459624	-0.777347	0	11.4964	132.167	0.440742	0.778642	3.53732	0.131514	0.703	0.03249	0.4493	1.82832	0.391573	0.057137	13.8392	1
city77	year2015	0.466225	-0.763087	0	11.5364	133.089	0.452385	0.79437	3.79454	0.156509	0.711	0.032947	0.1773	1.88607	0.437474	0.057968	12.3597	1
city77	year2016	0.437401	-0.826906	0	11.6142	134.89	0.452323	0.802148	3.68503	0.148421	0.719	0.034512	0.449	1.89323	0.503575	0.063858	12.8532	1
city77	year2017	0.403455	-0.90769	0	11.7087	137.094	0.448768	0.869044	3.55291	0.145184	0.724	0.028005	0.2953	1.92528	0.559684	0.063476	16.1182	1
city77	year2018	0.391844	-0.936893	0	11.7951	139.124	0.458982	0.865164	3.52428	0.148351	0.729	0.026605	0.2522	1.98425	0.60223	0.059062	15.7932	1
city77	year2019	0.333514	-1.09807	0	11.8717	140.937	0.490603	0.860554	3.50939	0.147509	0.736	0.013604	0.1798	1.88734	0.677587	0.057799	16.9258	1
city77	year2020	0.363166	-1.0129	0	11.7952	139.127	0.513821	0.853011	3.88589	0.140389	0.78	0.00226	0.175	1.99489	0.703211	0.083381	16.9136	1
city77	year2021	0.326371	-1.11972	0	11.9442	142.664	0.496172	0.845179	3.74786	0.133225	0.784	0.006852	0.2601	2.04222	0.704384	0.080004	21.2314	1
city78	year2006	4.14245	1.42129	0	9.07211	82.3032	0.387302	0.313296	1.63379	0.126106	0.1725	0.009325	0.184	1.21425	0.55173	0.009406	15.5433	1
city78	year2007	3.25289	1.17955	0	9.2577	85.705	0.388266	0.337493	1.61576	0.140381	0.1755	0.018291	0.3325	1.14062	0.450163	0.010198	15.5638	1
city78	year2008	3.1452	1.14588	0	9.44106	89.1336	0.385172	0.345626	1.54736	0.158889	0.1774	0.017304	0.2618	1.28386	0.381206	0.010174	18.5195	1
city78	year2009	2.8072	1.03219	0	9.53322	90.8823	0.334681	0.355575	2.00868	0.18161	0.366	0.014641	0.3275	1.25638	0.349297	0.013954	18.7708	1
city78	year2010	2.21129	0.793576	0	9.83113	96.6511	0.317236	0.386582	1.71994	0.163779	0.368	0.016152	0.3297	1.13776	0.341917	0.012865	16.781	1
city78	year2011	2.05717	0.721329	0	10.0386	100.773	0.298024	0.415615	1.72088	0.176755	0.381	0.014499	0.3113	1.26566	0.343465	0.016351	16.8857	1
city78	year2012	1.97124	0.678664	0	10.15	103.022	0.297191	0.413385	1.87702	0.180686	0.396	0.015166	0.3816	1.33048	0.32453	0.017902	15.5671	1
city78	year2013	1.82958	0.604088	0	10.0346	100.693	0.317584	0.373691	2.14565	0.197234	0.41	0.019729	0.2489	1.29845	0.330207	0.017387	14.6596	1
city78	year2014	1.73907	0.553351	0	10.2684	105.44	0.334905	0.297898	2.26464	0.193911	0.422	0.010607	0.3629	1.33219	0.313886	0.019808	17.4289	1
city78	year2015	1.68848	0.523828	0	10.345	107.019	0.385007	0.292699	2.79463	0.237685	0.4587	0.008021	0.3342	1.34733	0.227928	0.020315	12.4506	1
city78	year2016	1.8099	0.593271	0	10.4131	108.433	0.399587	0.297792	2.69022	0.220191	0.4719	0.007841	0.2457	1.65608	0.213189	0.022824	12.8443	1
city78	year2017	1.43424	0.360638	0	10.5238	110.75	0.401661	0.908194	2.68795	0.216311	0.4857	0.007572	0.2806	1.52944	0.239702	0.023213	18.6195	1
city78	year2018	1.32256	0.279566	0	10.6235	112.859	0.397014	0.901667	2.66904	0.219124	0.4922	0.008798	0.4394	1.56929	0.221098	0.022758	18.1418	1
city78	year2019	1.03312	0.032582	0	10.8312	117.315	0.459891	0.899833	2.35318	0.194697	0.4998	0.008982	0.2681	1.53666	0.348279	0.021736	18.8777	1
city78	year2020	1.03709	0.036416	0	10.9799	120.558	0.470426	0.901579	2.57863	0.195688	0.5552	0.010203	0.2032	1.5793	0.346759	0.022917	19.3834	1
city78	year2021	1.00425	0.004236	1	11.062	122.368	0.467225	0.902137	2.67539	0.181784	0.5617	0.010201	0.3953	1.62389	0.240066	0.032526	16.7582	1
city79	year2006	19.3132	2.96079	0	8.68862	75.4921	0.456213	0.941657	1.94066	0.157976	0.1541	0.001354	0.3482	2.32996	0.459638	0.01113	15.8185	1
city79	year2007	17.0622	2.83687	0	8.86319	78.5561	0.44245	0.951584	1.87299	0.186288	0.1556	0.008336	0.6523	2.37128	0.336358	0.011654	21.546	1
city79	year2008	13.8453	2.62795	0	9.08273	82.496	0.426666	0.952075	1.87855	0.248963	0.1579	0.008991	0.3008	2.39678	0.252651	0.010967	19.7992	1
city79	year2009	12.0415	2.48836	0	9.24387	85.4491	0.426906	0.944648	2.25602	0.285767	0.159	0.001429	0.1661	2.36643	0.240717	0.012305	18.9199	1
city79	year2010	10.3984	2.34165	0	9.42771	88.8817	0.421115	0.952564	2.10016	0.336851	0.346	0.001167	0.1075	2.39057	0.180269	0.014022	15.7186	1
city79	year2011	9.34861	2.23523	0	9.64711	93.0667	0.400022	0.950872	2.02855	0.311172	0.367	0.001342	0.2032	2.49549	0.195789	0.016315	16.3032	1
city79	year2012	6.66583	1.89699	0	9.84575	96.9388	0.379357	0.95453	1.97635	0.326584	0.3927	0.000894	0.2827	2.35469	0.225464	0.018387	17.8399	1
city79	year2013	6.5394	1.87785	0	9.88471	97.7075	0.374687	0.944412	1.94105	0.309666	0.4091	0.003075	0.4679	2.54875	0.333549	0.016689	16.7766	1
city79	year2014	5.11193	1.63158	0	10.1703	103.435	0.376062	0.934318	1.97098	0.296961	0.4262	0.002673	0.3951	2.42964	0.358817	0.018843	16.0416	1
city79	year2015	4.84046	1.57701	0	10.2817	105.713	0.402044	0.930411	2.0453	0.290763	0.44	8.3e-05	0.4329	2.46945	0.394669	0.01974	12.4219	1
city79	year2016	5.09539	1.62834	0	10.3663	107.46	0.412753	0.929954	2.13488	0.293999	0.4516	0.000656	0.6652	2.62678	0.37456	0.024329	14.5447	1
city79	year2017	4.37507	1.47592	0	10.5229	110.731	0.425457	0.964662	2.03881	0.277696	0.4678	0.001068	0.7494	2.61089	0.354927	0.022259	17.5714	1
city79	year2018	3.64886	1.29442	1	10.6583	113.599	0.423341	0.966987	1.93197	0.281942	0.4793	0.002077	0.6203	2.54827	0.341642	0.022471	16.3404	1
city79	year2019	3.46561	1.24289	1	10.6974	114.434	0.415045	0.968455	2.01967	0.311949	0.5045	0.002819	0.7251	2.60088	0.253423	0.023046	14.8058	1
city79	year2020	3.78405	1.3308	1	10.6777	114.013	0.452828	0.910415	2.43746	0.360018	0.4992	0.003864	0.4635	2.60988	0.139431	0.082917	13.6209	1
city79	year2021	3.83752	1.34483	1	10.7932	116.493	0.439539	0.899271	2.43616	0.287475	0.516	0.003934	0.4909	2.73195	0.220285	0.035828	16.7183	1
city80	year2006	3.19163	1.16053	0	9.37042	87.8048	0.264514	0.86561	1.40345	0.098395	0.3424	0.005869	0.1709	1.31471	0.355308	0.00783	18.3733	1
city80	year2007	2.38641	0.86979	0	9.65027	93.1277	0.257742	0.886591	1.25915	0.099487	0.3575	0.007023	0.2071	1.23638	0.344826	0.008579	15.0876	1
city80	year2008	2.05124	0.718446	0	9.89968	98.0037	0.237112	0.532651	1.09395	0.091867	0.3732	0.006823	0.3168	1.32061	0.346101	0.009606	17.5156	1
city80	year2009	1.64273	0.496362	0	9.97943	99.589	0.272126	0.563892	1.31055	0.108217	0.3893	0.007143	0.2839	1.17063	0.328181	0.010559	16.3867	1
city80	year2010	1.55702	0.442775	0	10.1397	102.814	0.26393	0.636514	1.21923	0.106913	0.386	0.00792	0.3118	1.25938	0.301346	0.013426	16.9004	1
city80	year2011	1.53644	0.429468	0	10.2683	105.438	0.29467	0.682185	1.20854	0.117411	0.4049	0.006687	0.158	1.35207	0.277271	0.017324	17.1608	1
city80	year2012	1.52638	0.422899	0	10.3295	106.699	0.305527	0.671848	1.30483	0.130711	0.4243	0.01272	0.2271	1.39456	0.250255	0.018802	14.4203	1
city80	year2013	1.36692	0.312563	0	10.2388	104.833	0.310867	0.687248	1.38849	0.128756	0.438	0.013999	0.2514	1.34102	0.293445	0.02039	15.9792	1
city80	year2014	1.30701	0.267742	0	10.4691	109.602	0.361879	0.702995	1.49166	0.130751	0.4527	0.014686	0.3479	1.34298	0.278894	0.021043	15.6229	1
city80	year2015	1.25552	0.227548	0	10.514	110.544	0.395663	0.700356	1.59578	0.145167	0.4684	0.016212	0.3059	1.34336	0.272782	0.023169	13.043	1
city80	year2016	1.12406	0.11695	0	10.5867	112.078	0.41697	0.679829	1.65398	0.143722	0.4851	0.016386	0.3447	1.29332	0.261076	0.023519	13.6844	1
city80	year2017	1.03015	0.029701	0	10.6696	113.84	0.432171	0.737969	1.70647	0.143158	0.5019	0.015331	0.5229	1.31217	0.291653	0.022714	20.8075	1
city80	year2018	1.32131	0.278622	1	10.7461	115.479	0.456953	0.737245	1.74026	0.150939	0.518	0.014578	0.4503	1.50717	0.278567	0.02226	20.7593	1
city80	year2019	1.28966	0.254379	1	10.669	113.828	0.463327	0.717068	2.05855	0.181481	0.5325	0.017076	0.459	1.50329	0.199746	0.022049	14.2872	1
city80	year2020	1.0996	0.094945	1	10.6498	113.418	0.457691	0.730473	2.27044	0.187442	0.5304	0.017282	0.2787	1.3901	0.251966	0.031325	18.6639	1
city80	year2021	1.01902	0.018844	1	10.7075	114.651	0.466281	0.939665	2.4277	0.15371	0.5407	0.015918	0.5058	1.36924	0.19296	0.032501	16.9562	1
city81	year2006	22.2057	3.10035	0	8.44827	71.3733	0.424928	0.736825	2.32529	0.249837	0.1553	0.002029	0.2621	2.35407	0.43841	0.008769	14.4855	0
city81	year2007	22.1028	3.09571	0	8.61903	74.2877	0.399447	0.881422	2.2062	0.266207	0.1533	0.001773	0.2621	2.48922	0.3412	0.01407	15.536	0
city81	year2008	16.9689	2.83138	0	8.7974	77.3943	0.397587	0.808912	2.21004	0.313271	0.1529	0.002154	0.2621	2.35372	0.30696	0.012094	19.6811	0
city81	year2009	16.3061	2.79154	0	8.93984	79.9207	0.461778	0.976111	2.13076	0.330556	0.1513	0.002531	0.2255	2.45687	0.328936	0.011781	20.7904	0
city81	year2010	14.1679	2.65098	0	9.21523	84.9205	0.446544	0.973398	2.54095	0.338499	0.1806	0.007091	0.3028	2.46764	0.285086	0.012109	16.8473	0
city81	year2011	12.4657	2.52298	0	9.43092	88.9423	0.450182	0.980423	2.4395	0.353788	0.1821	0.009319	0.2758	2.53473	0.23875	0.013703	18.22	0
city81	year2012	9.40798	2.24156	0	9.64562	93.038	0.482591	0.982301	2.3634	0.370914	0.1825	0.009241	0.1129	2.49823	0.2233	0.016167	19.3129	0
city81	year2013	7.8909	2.06571	0	9.61621	92.4715	0.474695	0.972856	2.42557	0.353121	0.1815	0.011598	0.3186	2.47295	0.296493	0.022147	17.2548	0
city81	year2014	7.41376	2.00334	0	10.0243	100.487	0.484233	0.957127	2.26748	0.332312	0.2997	0.011814	0.3046	2.5874	0.329186	0.015942	16.1704	0
city81	year2015	6.24998	1.83258	0	10.206	104.162	0.487184	0.924498	2.33938	0.314984	0.4002	0.012091	0.3793	2.57897	0.347264	0.016155	13.3746	0
city81	year2016	5.5785	1.71892	1	10.3161	106.422	0.499266	0.918905	2.5363	0.317371	0.3955	0.015074	0.5341	2.56814	0.333497	0.01957	13.5096	0
city81	year2017	4.96401	1.60221	1	10.41	108.368	0.497146	0.955938	2.56073	0.330023	0.3944	0.017774	0.3299	2.58279	0.333625	0.018842	18.8793	0
city81	year2018	4.63301	1.53321	1	10.4958	110.162	0.503191	0.925795	2.40029	0.321717	0.3903	0.007323	0.3212	2.56071	0.294154	0.019349	17.3568	0
city81	year2019	4.74784	1.55769	1	10.5758	111.847	0.513681	0.919558	2.34434	0.325223	0.535	0.008959	0.3392	2.65949	0.277475	0.019434	16.3898	0
city81	year2020	4.3296	1.46548	1	10.5754	111.839	0.514937	0.923552	2.45516	0.306068	0.5315	0.010414	0.1684	2.61256	0.329419	0.020443	17.502	0
city81	year2021	4.36143	1.4728	1	10.6865	114.201	0.51818	0.921147	2.34499	0.248983	0.5335	0.010284	0.3391	2.72974	0.304352	0.030647	19.6809	0
city82	year2006	32.9937	3.49632	0	7.92552	62.8139	0.411771	0.943653	1.99207	0.347305	0.1898	0.000699	0.1346	2.20912	0.298324	0.004272	17.7146	1
city82	year2007	31.5734	3.45232	0	8.13094	66.1122	0.390077	0.968954	1.96623	0.381012	0.2009	0.000598	0.1346	2.34355	0.256994	0.00496	20.0888	1
city82	year2008	26.0304	3.25926	0	8.18924	67.0637	0.409689	0.967271	2.28315	0.50329	0.212	0.000569	0.1102	2.31825	0.172822	0.005019	15.5038	1
city82	year2009	24.8931	3.21459	0	8.40983	70.7252	0.456594	0.857725	2.66258	0.550851	0.2231	0.000489	0.0935	2.35768	0.191421	0.005833	18.0768	1
city82	year2010	22.2809	3.10373	0	8.57622	73.5515	0.443077	0.879363	2.64892	0.581452	0.2342	0.000444	0.0935	2.41322	0.130844	0.006164	15.5625	1
city82	year2011	19.1502	2.95231	0	8.84159	78.1737	0.439981	0.886364	2.69021	0.629634	0.2453	0.000381	0.3129	2.4321	0.095255	0.008607	16.9992	1
city82	year2012	16.5636	2.80721	0	9.00663	81.1194	0.427162	0.891909	2.90854	0.665876	0.2595	0.000334	0.1872	2.47266	0.067327	0.013368	14.5227	1
city82	year2013	14.8032	2.69485	0	9.03682	81.6641	0.449849	0.900258	3.303	0.701443	0.2742	0.000128	0.1532	2.54166	0.053692	0.014163	21.3525	1
city82	year2014	14.2918	2.65969	0	9.25627	85.6785	0.503494	0.941962	3.51863	0.621249	0.2904	3e-05	0.153	2.56529	0.082632	0.013365	14.4138	1
city82	year2015	14.6055	2.6814	0	9.30447	86.5732	0.529512	0.938365	4.11098	0.648879	0.3082	0.000163	0.0598	2.63215	0.545299	0.013704	12.0094	1
city82	year2016	12.8019	2.5496	0	9.38362	88.0523	0.534292	0.93137	4.32272	0.605604	0.3251	0.000293	0.1838	2.57408	0.159837	0.018793	12.4371	1
city82	year2017	12.7128	2.54261	0	9.41524	88.6467	0.582383	0.993184	4.38725	0.635722	0.3437	0.000416	0.2526	2.61978	0.172477	0.018437	17.941	1
city82	year2018	12.2556	2.50599	0	9.44589	89.2249	0.595484	0.993782	4.49777	0.704373	0.3591	0.000516	0.2197	2.66462	0.195576	0.019982	14.5361	1
city82	year2019	10.3387	2.33589	0	9.59873	92.1356	0.653592	0.994336	4.16538	0.625394	0.3693	0.00057	0.3598	2.65046	0.181588	0.019809	18.4515	1
city82	year2020	10.1341	2.31591	0	9.76595	95.3738	0.640697	0.972503	4.33442	0.654766	0.3839	0.000641	0.5355	2.69039	0.18671	0.023909	20.8577	1
city82	year2021	9.63705	2.26561	1	9.89923	97.9947	0.638531	0.958227	4.12088	0.561357	0.3951	0.000613	0.5426	2.76849	0.181282	0.032753	14.7419	1
city83	year2006	3.69895	1.30805	0	9.16534	84.0035	0.292639	0.816034	1.42694	0.130549	0.298	0.002199	0.331	1.10744	0.423517	0.008846		1
city83	year2007	3.65311	1.29558	0	9.38211	88.024	0.273509	0.732084	1.3181	0.136027	0.32	0.00196	0.2758	1.29949	0.406336	0.014212		1
city83	year2008	3.10754	1.13383	0	9.58115	91.7984	0.255086	0.74192	1.27766	0.146328	0.34	0.001902	0.3761	1.33001	0.36554	0.01668		1
city83	year2009	2.81478	1.03489	0	9.69048	93.9054	0.270748	0.724363	1.56392	0.170811	0.3656	0.001882	0.4029	1.33308	0.337943	0.021998		1
city83	year2010	2.42573	0.886132	0	9.87812	97.5773	0.2501	0.776243	1.60064	0.16457	0.38	0.003169	0.3155	1.29074	0.343293	0.020879		1
city83	year2011	2.10747	0.745488	0	10.1033	102.077	0.231144	0.813633	1.57894	0.164396	0.3935	0.002965	0.3857	1.33877	0.315553	0.014936		1
city83	year2012	1.84376	0.611806	0	10.2351	104.757	0.230817	0.786518	1.68159	0.176249	0.4108	0.002304	0.3036	1.32899	0.315535	0.015187		1
city83	year2013	1.55526	0.441642	0	10.103	102.071	0.245605	0.78183	1.73827	0.190208	0.4245	0.002098	0.278	1.29608	0.400338	0.015296		1
city83	year2014	1.52057	0.419082	0	10.3834	107.815	0.26189	0.751723	1.7911	0.192211	0.4385	0.002151	0.4675	1.35369	0.390738	0.01653		1
city83	year2015	1.49276	0.400624	0	10.4359	108.908	0.275025	0.652294	1.94359	0.201735	0.451	0.002245	0.2891	1.38002	0.387717	0.017685		1
city83	year2016	1.56386	0.447155	0	10.5115	110.492	0.310874	0.659304	2.14529	0.20492	0.4663	0.001662	0.4587	1.5101	0.378506	0.021828		1
city83	year2017	1.39799	0.335034	0	10.6132	112.64	0.373343	0.790458	2.19449	0.201412	0.4812	0.001432	0.3394	1.54557	0.389108	0.022174		1
city83	year2018	1.01773	0.017573	0	10.7056	114.61	0.380518	0.808277	2.2765	0.205302	0.4964	0.00131	0.3266	1.4659	0.343339	0.021419		1
city83	year2019	0.916825	-0.086839	1	10.9509	119.922	0.390228	0.759988	2.05169	0.178179	0.5119	0.001746	0.4193	1.47553	0.485633	0.022041		1
city83	year2020	0.960414	-0.040391	1	11.0216	121.476	0.395511	0.726978	2.22066	0.19854	0.514	0.002255	0.2591	1.58601	0.546643	0.024811		1
city83	year2021	0.926277	-0.076582	1	11.1343	123.973	0.395511	0.779043	2.28005	0.179129	0.5294	0.002405	0.3816	1.66802	0.480803	0.036236		1
city84	year2006	4.30721	1.46029	0	9.75208	95.1031	0.352938	0.819836	1.81404	0.090315	0.4264	0.022748	0.1617	2.01203	0.486793	0.009502	16.2276	1
city84	year2007	3.47852	1.24661	0	9.92108	98.4278	0.337678	0.851592	1.89785	0.096118	0.4434	0.013072	0.244	1.9619	0.456915	0.011433	20.7366	1
city84	year2008	2.92776	1.07424	0	10.1443	102.907	0.32946	0.838432	1.65681	0.102575	0.4611	0.010833	0.2783	2.01467	0.425209	0.013263	15.7386	1
city84	year2009	2.47895	0.907834	0	10.357	107.267	0.327454	0.865879	1.7377	0.123026	0.4795	0.009737	0.1536	2.06156	0.433483	0.014592	17.1047	1
city84	year2010	2.04431	0.71506	0	10.5501	111.305	0.310666	0.838275	2.15422	0.126173	0.4986	0.009035	0.3439	2.07151	0.383457	0.016783	16.6899	1
city84	year2011	1.50721	0.410264	0	10.8719	118.198	0.282454	0.833609	1.375	0.111222	0.519	0.005588	0.2121	2.09069	0.412471	0.018933	17.8828	1
city84	year2012	1.34664	0.297609	0	11.0271	121.597	0.275285	0.840875	1.37554	0.117833	0.5359	0.005756	0.1543	2.13624	0.411067	0.020092	15.6076	1
city84	year2013	1.33964	0.292401	0	11.1627	124.606	0.279748	0.83632	1.45312	0.128049	0.5475	0.005934	0.1181	2.24449	0.459067	0.022881	15.1596	1
city84	year2014	1.22466	0.20266	0	11.2433	126.412	0.294	0.815793	1.45289	0.141376	0.5596	0.006109	0.3408	2.25969	0.430794	0.023534	18.6089	1
city84	year2015	1.1575	0.146261	0	11.3189	128.118	0.306379	0.814542	1.4641	0.158807	0.5715	0.006523	0.4643	2.28641	0.421783	0.024021	14.1458	1
city84	year2016	0.982552	-0.017602	0	11.4073	130.126	0.320198	0.776311	1.47827	0.143413	0.5846	0.00701	0.3196	2.22466	0.428838	0.031871	14.4809	1
city84	year2017	1.05921	0.05752	0	11.4524	131.157	0.350742	0.912276	1.60522	0.127054	0.5986	0.004453	0.6154	2.34395	0.454573	0.027599	16.2779	1
city84	year2018	1.00512	0.00511	0	11.4955	132.147	0.380271	0.90448	1.6721	0.123907	0.6086	0.00451	0.5488	2.34382	0.435838	0.028742	14.8839	1
city84	year2019	0.942821	-0.058879	0	11.5883	134.289	0.446245	0.900673	1.65627	0.133825	0.6176	0.004669	0.5706	2.3755	0.480786	0.029099	14.3539	1
city84	year2020	0.957428	-0.043505	1	11.5599	133.631	0.463057	0.900525	1.95937	0.138369	0.6377	0.005291	0.5035	2.34899	0.465279	0.03289	17.8326	1
city84	year2021	0.916154	-0.087571	1	11.7527	138.126	0.471938	0.89539	1.86699	0.096298	0.6377	0.004519	0.3448	2.47321	0.539088	0.046555	15.0196	1
city85	year2006	4.48549	1.50085	0	9.02099	81.3783	0.303193	0.733549	1.5631	0.134083	0.2614	0.042785	0.2334	1.30536	0.499144	0.009878		0
city85	year2007	3.52426	1.25967	0	9.15673	83.8457	0.275105	0.771397	1.52723	0.152782	0.2645	0.039923	0.1485	1.20195	0.435334	0.008974		0
city85	year2008	3.25164	1.17916	0	9.33574	87.156	0.262797	0.824928	1.49492	0.170057	0.2651	0.033157	0.3154	1.30189	0.353741	0.010306		0
city85	year2009	3.3032	1.19489	0	9.45478	89.3929	0.261996	0.858683	1.89434	0.197827	0.4389	0.031816	0.2641	1.43655	0.33624	0.015071		0
city85	year2010	2.7469	1.01047	0	9.68502	93.7996	0.244701	0.789501	1.72161	0.197251	0.3554	0.028129	0.3578	1.45473	0.3378	0.011871		0
city85	year2011	1.85658	0.618736	0	9.8946	97.9031	0.236702	0.767759	1.64872	0.199647	0.3819	0.02581	0.2406	1.2614	0.327604	0.010849		0
city85	year2012	1.54306	0.433767	0	10.0369	100.739	0.274703	0.738455	1.75082	0.215819	0.4027	0.024118	0.2005	1.21168	0.328439	0.01347		0
city85	year2013	1.4879	0.397365	0	10.0857	101.721	0.293799	0.701795	1.89287	0.219793	0.4178	0.023757	0.2872	1.27257	0.352781	0.013069		0
city85	year2014	1.63147	0.489484	0	10.2315	104.684	0.311401	0.696609	1.97947	0.227653	0.4328	0.023918	0.6796	1.42835	0.33092	0.014568		0
city85	year2015	1.56408	0.447296	0	10.2907	105.898	0.337103	0.679691	2.13396	0.248922	0.4482	0.025144	0.5289	1.44621	0.311387	0.016049		0
city85	year2016	1.54388	0.434299	0	10.3819	107.784	0.394298	0.689744	2.24289	0.244029	0.4651	0.026454	0.4734	1.51951	0.299702	0.016964		0
city85	year2017	1.4468	0.369357	0	10.4839	109.912	0.400796	0.93802	2.41821	0.239753	0.4811	0.026298	0.4662	1.58087	0.298453	0.0182		0
city85	year2018	1.13956	0.130638	1	10.5764	111.86	0.428301	0.927846	2.55864	0.239995	0.4968	0.025631	0.4221	1.41288	0.27658	0.02056		0
city85	year2019	1.00621	0.006191	1	10.7827	116.267	0.466747	0.928011	2.34599	0.230922	0.5122	0.023293	0.4975	1.49901	0.389526	0.019595		0
city85	year2020	0.898107	-0.107467	1	10.9233	119.319	0.476331	0.937907	2.59318	0.23369	0.5635	0.023995	0.4	1.42603	0.358044	0.022594		0
city85	year2021	1.02763	0.027259	1	11.066	122.456	0.471037	0.931265	2.52177	0.203401	0.5738	0.020894	0.3403	1.69842	0.322426	0.028527		0
city86	year2006	6.07947	1.80492	0	9.44857	89.2755	0.31683	0.773344	1.64465	0.077386	0.2484	0.003736	0.3041	2.02359	0.464482	0.008861	16.6193	0
city86	year2007	4.94386	1.59815	0	9.64465	93.0193	0.314869	0.762417	1.49808	0.092059	0.2515	0.003282	0.3041	1.97243	0.397471	0.009702	21.099	0
city86	year2008	4.57938	1.52156	0	9.85177	97.0574	0.311498	0.770298	1.41403	0.105411	0.2521	0.003286	0.3041	2.07698	0.336953	0.012782	17.7772	0
city86	year2009	4.02197	1.39177	0	9.97702	99.5409	0.312824	0.70023	1.83635	0.126721	0.3287	0.003049	0.1743	2.05903	0.317312	0.01384	15.3797	0
city86	year2010	3.47837	1.24656	0	10.1706	103.441	0.300422	0.688525	1.5508	0.136324	0.4136	0.001461	0.228	2.08098	0.261274	0.015769	18.483	0
city86	year2011	3.44688	1.23747	0	10.3602	107.334	0.292106	0.684783	1.48046	0.139261	0.4204	0.00302	0.4165	2.23971	0.267737	0.017523	19.0343	0
city86	year2012	2.91874	1.07115	0	10.514	110.544	0.286602	0.648456	1.51633	0.148097	0.4427	0.002763	0.3045	2.23224	0.264967	0.01987	22.1979	0
city86	year2013	2.47096	0.904607	0	10.5979	112.316	0.294044	0.629819	1.55612	0.142561	0.4651	0.002807	0.2862	2.17566	0.283362	0.020665	16.9623	0
city86	year2014	2.76143	1.01575	0	10.6879	114.231	0.307661	0.660119	1.66407	0.143406	0.4871	0.029922	0.4073	2.35754	0.236767	0.021647	18.331	0
city86	year2015	2.5999	0.955472	0	10.7699	115.991	0.324239	0.646173	1.75205	0.147723	0.4975	0.000195	0.4743	2.37178	0.191089	0.022179	12.861	0
city86	year2016	2.33047	0.846069	0	10.8447	117.608	0.331439	0.657564	1.83588	0.146489	0.5076	0.000197	0.4283	2.33554	0.049115	0.024543	13.8143	0
city86	year2017	2.11343	0.748314	0	10.9264	119.386	0.332503	0.76856	1.91443	0.145129	0.5204	0.002325	0.3968	2.36295	0.189032	0.023534	16.3666	0
city86	year2018	1.88799	0.635512	1	11.0019	121.042	0.336882	0.762038	1.96825	0.14581	0.5323	0.002635	0.2796	2.35551	0.298439	0.024235	15.3919	0
city86	year2019	2.0794	0.73208	1	10.9861	120.694	0.346783	0.752273	2.23703	0.157473	0.5426	0.003439	0.2252	2.50183	0.383378	0.025852	15.5096	0
city86	year2020	1.95665	0.671235	1	11.1223	123.706	0.356016	0.747567	2.3674	0.159935	0.5704	0.003985	0.2781	2.4749	0.44064	0.028938	20.5896	0
city86	year2021	1.6548	0.503679	1	11.2543	126.659	0.344349	0.740227	2.28592	0.143235	0.5874	0.003853	0.2282	2.42556	0.450968	0.040349	16.1158	0
city87	year2006	5.60859	1.7243	0	9.32385	86.9342	0.410338	0.929784	1.36592	0.132103	0.1744	0.023352	0.3525	1.77295	0.385611	0.011458	13.7744	0
city87	year2007	5.56643	1.71675	0	9.47861	89.844	0.40632	0.920378	1.44651	0.140529	0.1771	0.024429	0.3525	1.90634	0.313438	0.011438	13.8537	0
city87	year2008	5.0475	1.61889	0	9.6774	93.6521	0.389032	0.918624	1.32924	0.166307	0.179	0.021716	0.3347	2.01585	0.257219	0.012653	15.4333	0
city87	year2009	5.20133	1.64891	0	9.72759	94.626	0.384179	0.936748	1.60402	0.200197	0.432	0.023217	0.3347	2.09233	0.174733	0.013782	17.5192	0
city87	year2010	4.21287	1.43814	0	9.94049	98.8133	0.359828	0.865668	1.83121	0.198359	0.433	0.027164	0.3107	2.07445	0.145273	0.016848	16.7735	0
city87	year2011	2.87194	1.05499	0	10.1796	103.624	0.326755	0.84106	1.72523	0.211771	0.45	0.030009	0.2419	1.9317	0.066593	0.016887	17.116	0
city87	year2012	2.58462	0.94958	0	10.2967	106.022	0.330961	0.860562	1.85019	0.235887	0.467	0.036356	0.3525	1.9462	0.057297	0.018791	16.9947	0
city87	year2013	2.40892	0.87918	0	10.3123	106.344	0.332285	0.855256	1.93562	0.243449	0.481	0.042108	0.3293	1.98717	0.054145	0.020429	16.4969	0
city87	year2014	2.398	0.874637	0	10.4836	109.906	0.357519	0.813747	2.03509	0.242472	0.493	0.046191	0.3409	2.06236	0.16311	0.02285	17.0072	0
city87	year2015	2.61638	0.961792	0	10.535	110.986	0.387901	0.729759	2.17128	0.250352	0.5064	0.051039	0.2619	2.20598	0.064438	0.024733	12.2043	0
city87	year2016	2.52996	0.928203	0	10.615	112.678	0.404681	0.758088	2.35348	0.240846	0.5214	0.053986	0.2483	2.25738	0.134955	0.027542	12.6607	0
city87	year2017	2.07914	0.731952	0	10.7233	114.989	0.410026	0.933953	2.44341	0.230167	0.5369	0.052528	0.2617	2.17513	0.167994	0.027347	17.1037	0
city87	year2018	2.23176	0.802792	0	10.8211	117.096	0.410097	0.934813	2.41599	0.219677	0.5521	0.056466	0.4893	2.35484	0.187362	0.026931	17.0217	0
city87	year2019	1.76703	0.569299	0	10.9822	120.609	0.431155	0.923538	2.20799	0.208609	0.5633	0.053149	0.1839	2.29136	0.161446	0.026949	16.3457	0
city87	year2020	1.54074	0.432262	0	11.0713	122.574	0.427573	0.927636	2.45117	0.202121	0.6082	0.054998	0.2854	2.1889	0.239064	0.029344	17.8014	0
city87	year2021	1.48709	0.39682	1	11.2057	125.568	0.42052	0.92731	2.47393	0.17181	0.6175	0.047841	0.314	2.29067	0.256369	0.040088	17.7004	0
city88	year2006	5.00721	1.61088	0	8.74449	76.4661	0.351329	0.881724	1.35383	0.110336	0.1257	0.005454	0.0577	1.08087	0.620272	0.008334	14.8593	0
city88	year2007	4.45089	1.4931	0	8.91328	79.4466	0.35442	0.910351	1.3327	0.119843	0.1281	0.009809	0.1633	1.11833	0.547993	0.008364	16.715	0
city88	year2008	3.68912	1.30539	0	9.10298	82.8642	0.368887	0.903027	1.31964	0.140364	0.1314	0.009793	0.1087	1.10251	0.447815	0.008931	15.3492	0
city88	year2009	4.08983	1.4085	0	9.05088	81.9184	0.364973	0.88313	1.76876	0.17664	0.332	0.013925	0.1572	1.24726	0.399946	0.009272	15.3991	0
city88	year2010	3.63837	1.29154	0	9.20483	84.7289	0.342281	0.876823	1.54889	0.173982	0.314	0.013943	0.2355	1.30468	0.366491	0.010524	19.8011	0
city88	year2011	2.47485	0.906179	0	9.61387	92.4265	0.323035	0.86723	1.53357	0.195342	0.331	0.022533	0.1628	1.11822	0.350416	0.014221	18.8005	0
city88	year2012	2.35729	0.857513	0	9.75892	95.2365	0.326411	0.878388	1.61549	0.211813	0.348	0.025561	0.1862	1.1968	0.331666	0.014761	17.6065	0
city88	year2013	2.4	0.875469	0	9.66777	93.4658	0.332446	0.889835	1.69025	0.219517	0.362	0.029814	0.1817	1.34368	0.376494	0.01292	22.4125	0
city88	year2014	2.23998	0.806466	0	9.94727	98.9482	0.35288	0.89228	1.7547	0.216815	0.374	0.031759	0.0563	1.38066	0.387043	0.020405	15.2431	0
city88	year2015	2.18866	0.783288	0	10.0175	100.35	0.403551	0.853035	1.8582	0.238385	0.3873	0.034081	0.0921	1.42657	0.188767	0.02373	13.065	0
city88	year2016	1.79332	0.584066	0	10.097	101.949	0.428163	0.854798	2.01695	0.230317	0.4003	0.035886	0.1115	1.31017	0.181499	0.022467	12.5763	0
city88	year2017	1.59813	0.468835	0	10.1854	103.742	0.456688	0.923062	2.18539	0.232003	0.4156	0.035552	0.1776	1.27327	0.37521	0.016873	14.1679	0
city88	year2018	1.70218	0.531908	0	10.2666	105.403	0.476028	0.91587	2.35808	0.243272	0.4274	0.037266	0.1906	1.51605	0.352446	0.021938	16.7493	0
city88	year2019	1.4924	0.400383	0	10.4566	109.341	0.495717	0.906071	2.22106	0.227317	0.4396	0.034242	0.3875	1.5014	0.445822	0.02087	14.8788	0
city88	year2020	1.45605	0.375725	0	10.555	111.408	0.496315	0.907208	2.47049	0.237652	0.4376	0.0353	0.21	1.50815	0.409604	0.022604	17.1747	0
city88	year2021	1.50006	0.405502	1	10.6137	112.651	0.492224	0.912918	2.56809	0.218665	0.4503	0.033056	0.4752	1.59482	0.279632	0.032754	18.0354	0
city89	year2006	5.42772	1.69152	0	9.06161	82.1128	0.315793	0.937973	1.05134	0.108328	0.3235	0.008526	0.1827	1.59439	0.323079	0.006946	15.127	0
city89	year2007	4.86508	1.58208	0	9.23181	85.2263	0.320074	0.940114	1.1307	0.134565	0.341	0.010289	0.1405	1.67898	0.287585	0.007987	19.7449	0
city89	year2008	4.46702	1.49672	0	9.41646	88.6697	0.329893	0.933339	1.17632	0.150547	0.3585	0.010028	0.2686	1.796	0.262619	0.009379	22.4383	0
city89	year2009	4.14351	1.42154	0	9.64089	92.9468	0.343947	0.859558	1.14074	0.157297	0.377	0.009222	0.1833	1.84649	0.297241	0.011886	18.1342	0
city89	year2010	3.2766	1.18681	0	10.0224	100.448	0.373897	0.871022	1.3497	0.158222	0.4833	0.011496	0.1362	1.85355	0.302002	0.013775	16.2666	0
city89	year2011	2.64039	0.970925	0	10.2342	104.739	0.375998	0.848787	1.33084	0.1675	0.4978	0.009277	0.2276	1.83779	0.353767	0.01639	16.6386	0
city89	year2012	2.4174	0.882694	0	10.3648	107.429	0.380006	0.830406	1.46497	0.178973	0.5097	0.018744	0.2613	1.88202	0.362342	0.018131	22.0378	0
city89	year2013	2.16219	0.771122	0	10.3033	106.158	0.384269	0.823296	1.61619	0.182364	0.5236	0.018473	0.1836	1.88934	0.293743	0.017206	15.371	0
city89	year2014	1.91425	0.649325	0	10.5957	112.269	0.389018	0.815048	1.59634	0.178999	0.5374	0.021152	0.1264	1.85072	0.317947	0.017709	14.2266	0
city89	year2015	1.78836	0.581301	0	10.6886	114.246	0.393544	0.808412	1.65391	0.190848	0.5553	0.008741	0.4452	1.86959	0.348203	0.017482	12.5511	0
city89	year2016	1.596	0.467499	0	10.7854	116.325	0.398074	0.815667	1.77269	0.180582	0.5753	0.01271	0.4213	1.85664	0.387667	0.02244	13.8573	0
city89	year2017	1.69572	0.528107	0	10.8611	117.963	0.408018	0.900824	1.85753	0.166261	0.5853	0.009622	0.406	2.01376	0.443706	0.023694	14.6244	0
city89	year2018	1.44924	0.371038	0	10.9314	119.496	0.425467	0.891972	1.93051	0.15761	0.6	0.009066	0.6241	1.9495	0.43074	0.022783	19.7833	0
city89	year2019	1.38285	0.32415	1	11.0483	122.065	0.467952	0.858297	1.99651	0.163195	0.611	0.009918	0.3541	1.9747	0.545471	0.02543	18.0065	0
city89	year2020	1.4213	0.351571	1	11.0899	122.986	0.476227	0.740142	2.27034	0.1807	0.6224	0.010875	0.3073	2.05912	0.568627	0.029048	16.9453	0
city89	year2021	1.20409	0.185726	1	11.2182	125.848	0.47123	0.878235	2.37702	0.15722	0.6324	0.010114	0.4791	2.02512	0.66706	0.043595	15.9491	0
city90	year2006	4.11092	1.41365	0	9.57018	91.5883	0.338097	0.841097	0.913828	0.082701	0.43	0.007841	0.3808	1.72218	0.730711	0.010063	20.4321	1
city90	year2007	3.41392	1.22786	0	9.7869	95.7834	0.321104	0.911314	0.810783	0.092457	0.451	0.008358	0.3808	1.7507	0.598609	0.009201	18.2214	1
city90	year2008	2.81586	1.03527	0	9.97161	99.433	0.310896	0.858703	0.763654	0.122189	0.455	0.008295	0.2249	1.73087	0.51291	0.010208	20.4901	1
city90	year2009	2.51167	0.920948	0	10.1081	102.174	0.340502	0.860048	0.898985	0.121787	0.467	0.009859	0.2253	1.74383	0.494109	0.011525	18.1484	1
city90	year2010	2.04592	0.715847	0	10.2439	104.938	0.318002	0.837754	0.793938	0.127105	0.4601	0.008212	0.2999	1.71704	0.405504	0.012594	17.4305	1
city90	year2011	1.67934	0.518403	0	10.4524	109.253	0.300702	0.83288	0.764211	0.108353	0.4781	0.006349	0.2178	1.72351	0.459096	0.017258	16.6041	1
city90	year2012	1.64108	0.495355	0	10.5958	112.271	0.327998	0.83698	0.77887	0.106741	0.493	0.006511	0.331	1.84064	0.5011	0.01986	17.3492	1
city90	year2013	1.4433	0.366929	0	10.6803	114.069	0.339001	0.83458	0.813371	0.114961	0.5082	0.006994	0.4387	1.8369	0.568597	0.02094	18.052	1
city90	year2014	1.36569	0.311657	0	10.7761	116.124	0.353301	0.790196	0.840405	0.118446	0.5229	0.007575	0.4413	1.86743	0.575827	0.021802	17.6473	1
city90	year2015	1.33608	0.28974	0	10.848	117.679	0.388802	0.796311	0.910497	0.130204	0.5401	0.007835	0.3788	1.92172	0.640805	0.026902	11.7215	1
city90	year2016	1.37806	0.32068	0	10.912	119.072	0.4147	0.774101	1.02697	0.139001	0.5562	0.008898	0.3909	2.01273	0.67223	0.024058	12.846	1
city90	year2017	1.30887	0.269161	0	10.9508	119.92	0.471434	0.855595	1.19793	0.150206	0.5721	0.009978	0.2251	1.97431	0.599837	0.024531	17.1302	1
city90	year2018	1.15905	0.147599	0	10.9881	120.738	0.4886	0.857647	1.27513	0.155897	0.58	0.010839	0.3348	1.93848	0.588418	0.024121	16.0412	1
city90	year2019	1.23425	0.210462	0	11.0876	122.935	0.495703	0.838273	1.25364	0.140855	0.592	0.011655	0.4789	2.10241	0.528693	0.024449	16.7791	1
city90	year2020	1.10057	0.095832	1	11.2755	127.137	0.479662	0.845226	1.37762	0.135832	0.6066	0.012384	0.3585	2.05167	0.553493	0.025596	14.2165	1
city90	year2021	0.978301	-0.021938	1	11.3767	129.429	0.478417	0.859454	1.399	0.121512	0.616	0.011698	0.3585	2.0366	0.492934	0.035951	14.0631	1
city91	year2006	13.8316	2.62696	0	9.03193	81.5758	0.314375	0.895451	1.0593	0.143132	0.2842	0.022297	0.1666	2.44306	0.488011	0.0124	17.92	0
city91	year2007	11.7095	2.4604	0	9.28971	86.2987	0.33427	0.893199	1.04503	0.171794	0.315	0.028363	0.1666	2.439	0.464774	0.013806	17.8186	1
city91	year2008	10.4355	2.34521	0	9.41132	88.5729	0.33875	0.906838	1.07794	0.198497	0.315	0.027956	0.364	2.47399	0.37205	0.015864	18.252	1
city91	year2009	10.222	2.32454	0	9.54115	91.0336	0.361466	0.9166	1.32332	0.230177	0.3256	0.013231	0.364	2.55397	0.349941	0.011396	17.9468	1
city91	year2010	8.71934	2.16554	0	9.83	96.6289	0.327274	0.928918	1.20855	0.217992	0.2976	0.003539	0.1731	2.64325	0.342874	0.010828	15.2362	1
city91	year2011	6.45781	1.86529	0	10.1088	102.188	0.303853	0.942508	1.16496	0.209622	0.3147	0.002939	0.2378	2.55569	0.333595	0.012511	16.2178	1
city91	year2012	6.06696	1.80286	0	10.1769	103.569	0.321577	0.955094	1.27615	0.24691	0.3294	0.004294	0.3029	2.5738	0.301166	0.014601	18.2986	1
city91	year2013	6.33777	1.84653	0	10.0719	101.443	0.319772	0.953503	1.36084	0.241028	0.34	0.004849	0.1909	2.71014	0.390228	0.015763	17.2036	1
city91	year2014	5.58151	1.71946	0	10.3717	107.572	0.346285	0.949007	1.38099	0.239428	0.3535	0.005984	0.2356	2.68177	0.392128	0.016184	19.5484	1
city91	year2015	5.12578	1.63428	0	10.415	108.472	0.370742	0.949851	1.43498	0.2711	0.3628	0.006725	0.1739	2.64387	0.364064	0.016664	12.328	1
city91	year2016	5.28958	1.66574	0	10.523	110.734	0.375681	0.835078	1.42223	0.264774	0.3721	0.001547	0.2515	2.78173	0.347033	0.019817	11.8481	1
city91	year2017	4.8593	1.58089	0	10.6658	113.759	0.361568	0.990909	1.38458	0.248535	0.3828	0.000281	0.1792	2.87026	0.391435	0.020505	15.102	1
city91	year2018	5.93245	1.78044	0	10.7906	116.437	0.371338	0.989741	1.30743	0.25336	0.3924	0.002131	0.2252	2.79214	0.361736	0.022225	15.2444	1
city91	year2019	5.15822	1.64059	0	10.4949	110.143	0.495179	0.988792	1.98527	0.3806	0.4	0.005149	0.2753	2.74509	0.28228	0.022571	15.7701	1
city91	year2020	5.19258	1.64723	1	10.5644	111.606	0.489468	0.98428	2.22257	0.340951	0.439	0.006882	0.1939	2.81559	0.338361	0.026662	16.5104	1
city91	year2021	4.78485	1.56546	1	10.765	115.885	0.44639	0.984381	2.08767	0.263033	0.4485	0.006831	0.3629	2.9367	0.323892	0.033031	17.2375	1
city92	year2006	11.2521	2.42055	0	8.45638	71.5104	0.373494	0.578302	1.50617	0.230909	0.233	0.000256	0.1854	1.49	0.475729	0.0088	18.0743	1
city92	year2007	12.1144	2.4944	0	8.63622	74.5843	0.356178	0.636201	1.49577	0.248802	0.253	0.000289	0.2477	1.74069	0.435967	0.009212	17.1814	1
city92	year2008	10.3846	2.34033	0	8.82556	77.8905	0.343725	0.64633	1.57731	0.321125	0.2733	0.000166	0.1937	1.71731	0.381606	0.010571	15.5803	1
city92	year2009	8.48646	2.13847	0	8.92904	79.7278	0.389938	0.551028	2.06511	0.367282	0.293	0.000183	0.1903	1.61766	0.298337	0.013148	16.9787	1
city92	year2010	6.89156	1.9303	0	9.06161	82.1128	0.371258	0.508631	1.72374	0.366777	0.2931	0.000246	0.2033	1.59498	0.241802	0.011476	17.7555	1
city92	year2011	7.37976	1.99874	0	9.25273	85.613	0.343895	0.531067	1.81748	0.39814	0.3126	0.001563	0.3866	1.84489	0.204918	0.010872	15.9801	1
city92	year2012	5.45248	1.69607	0	9.3778	87.9431	0.332864	0.395346	1.97798	0.429218	0.3322	0.001779	0.0653	1.65597	0.167005	0.013766	16.1115	1
city92	year2013	5.91859	1.7781	0	9.27472	86.0204	0.349738	0.500282	2.26845	0.459689	0.3477	0.002364	0.2163	1.80345	0.106334	0.015586	15.4972	1
city92	year2014	5.36611	1.6801	0	9.52923	90.8062	0.362983	0.578236	2.45763	0.448711	0.3612	0.002793	0.1548	1.8894	0.035814	0.017739	17.3365	1
city92	year2015	4.51564	1.50755	0	9.62086	92.561	0.366119	0.457808	2.75172	0.490719	0.3752	0.003076	0.1887	1.79849	0.097775	0.024281	14.2218	1
city92	year2016	4.90335	1.58992	0	9.70595	94.2055	0.36867	0.563234	3.09973	0.490563	0.391	0.002406	0.2239	1.97275	0.137086	0.035806	12.2483	1
city92	year2017	4.43832	1.49028	0	9.79459	95.934	0.35706	0.720784	3.17344	0.472864	0.4054	0.001588	0.2939	1.96959	0.162165	0.021928	17.2129	1
city92	year2018	3.51063	1.2558	0	9.87601	97.5356	0.357992	0.718419	3.04082	0.489068	0.4185	0.000512	0.3726	1.90543	0.179047	0.022248	17.2507	1
city92	year2019	3.97659	1.38042	1	10.0308	100.617	0.514616	0.678312	2.7884	0.413467	0.4335	0.000621	0.2333	2.08427	0.172502	0.019946	17.2792	1
city92	year2020	4.02821	1.39332	1	10.2382	104.821	0.508794	0.739794	3.08376	0.405017	0.4616	0.000772	0.2429	2.13864	0.078456	0.022901	16.8791	1
city92	year2021	3.84285	1.34622	1	10.2223	104.495	0.508794	0.736318	3.56335	0.423535	0.4692	0.0009	0.2749	2.06527	0.124688	0.03142	20.1154	1
city93	year2006	1.98482	0.685526	0	9.68315	93.7634	0.290736	0.798946	1.40971	0.162012	0.3523	0.009902	0.2579	1.12431	0.193677	0.013234	17.3986	1
city93	year2007	2.48297	0.909455	0	9.92442	98.4941	0.285785	0.784937	1.23546	0.168199	0.3567	0.008937	0.3847	1.57633	0.231319	0.016448	21.1383	1
city93	year2008	1.28693	0.25226	0	10.1361	102.74	0.266	0.823227	1.22235	0.183259	0.4459	0.007397	0.3954	1.11654	0.234174	0.020229	16.9586	1
city93	year2009	1.15689	0.145738	0	10.2882	105.847	0.256156	0.855701	1.22934	0.206873	0.4585	0.006439	0.4167	1.22486	0.219721	0.025706	19.3305	1
city93	year2010	1.22819	0.205538	0	10.4762	109.751	0.239653	0.837694	1.33532	0.204744	0.4835	0.005195	0.2351	1.38043	0.215777	0.025822	17.4325	1
city93	year2011	1.28323	0.249384	0	10.6717	113.885	0.231053	0.733188	1.29341	0.215264	0.4927	0.004585	0.274	1.59644	0.227652	0.030897	16.8115	1
city93	year2012	1.19447	0.177707	0	10.7957	116.547	0.234011	0.717093	1.33933	0.224766	0.5022	0.020179	0.3783	1.61177	0.225162	0.020657	17.4013	1
city93	year2013	1.41423	0.346585	0	10.7281	115.092	0.246041	0.782966	1.47072	0.230321	0.5147	0.006138	0.2273	1.86332	0.255619	0.024886	16.2642	1
city93	year2014	1.14292	0.133589	0	10.8565	117.864	0.301553	0.633599	1.59493	0.223412	0.5257	0.007113	0.4883	1.71401	0.219036	0.028035	16.9762	1
city93	year2015	0.832967	-0.182761	0	10.878	118.331	0.305635	0.692192	1.65813	0.2586	0.5343	0.010731	0.2915	1.4425	0.227938	0.02599	12.334	1
city93	year2016	1.16568	0.153304	0	10.9056	118.932	0.320992	0.633731	1.85333	0.257683	0.5417	0.010884	0.3078	1.80786	0.227667	0.030743	12.46	1
city93	year2017	1.64378	0.496997	0	10.8462	117.64	0.390353	0.967348	2.10803	0.285125	0.5486	0.010819	0.538	1.94473	0.151963	0.030158	17.8298	1
city93	year2018	1.4441	0.367488	0	10.783	116.273	0.392705	0.972064	2.33339	0.328	0.5486	0.020485	0.7062	1.90929	0.082141	0.029306	18.1547	1
city93	year2019	1.70439	0.533208	0	10.8536	117.801	0.445185	0.962954	2.2551	0.349013	0.556	0.020498	0.7687	2.14839	0.127313	0.025152	19.9763	1
city93	year2020	1.10847	0.102978	0	10.944	119.771	0.452975	0.965144	2.33021	0.350299	0.5997	0.021173	0.6857	1.72277	0.192046	0.027399	16.9687	1
city93	year2021	1.04606	0.045034	0	11.0689	122.52	0.417014	0.956848	2.26968	0.27368	0.606	0.018151	0.7535	1.78815	0.24571	0.034493	15.7944	1
city94	year2006	1.79357	0.58421	0	10.7019	114.531	0.358461	0.882656	2.11704	0.074992	0.605	0.063565	0.2817	2.09319	0.306442	0.021686	17.6358	1
city94	year2007	1.51941	0.418325	0	10.875	118.266	0.369557	0.837583	2.04858	0.082198	0.6085	0.074162	0.3421	2.10839	0.313503	0.024927	17.4235	1
city94	year2008	1.45723	0.376541	0	11.0268	121.59	0.379797	0.825338	2.12108	0.084768	0.6096	0.064335	0.5652	2.23526	0.299491	0.028429	14.7257	1
city94	year2009	1.14511	0.135498	0	11.1582	124.505	0.396221	0.797953	2.19139	0.086807	0.6116	0.069992	0.31	2.098	0.336338	0.032812	17.2187	1
city94	year2010	1.13563	0.127188	0	11.1173	123.594	0.414278	0.800602	2.48355	0.09243	0.639	0.05936	0.3099	2.27539	0.342183	0.034206	15.3094	1
city94	year2011	1.00363	0.003628	0	11.2578	126.738	0.424008	0.806447	2.32017	0.101037	0.652	0.055054	0.2779	2.30919	0.32422	0.043643	15.6265	1
city94	year2012	0.855482	-0.156091	0	11.3509	128.843	0.438992	0.807131	2.37733	0.098547	0.6621	0.053439	0.207	2.24852	0.328853	0.04587	16.2599	1
city94	year2013	0.739516	-0.30176	0	11.6881	136.612	0.452199	0.812896	2.4459	0.095828	0.6745	0.050131	0.2818	2.21381	0.328063	0.047492	19.5956	1
city94	year2014	0.730493	-0.314036	0	11.5562	133.546	0.48049	0.801567	2.3559	0.088727	0.687	0.030191	0.493	2.29172	0.394103	0.044853	18.1962	1
city94	year2015	0.723286	-0.32395	0	11.6282	135.215	0.495067	0.79903	2.42611	0.092038	0.7	0.020324	0.4073	2.33218	0.469495	0.044315	13.5782	1
city94	year2016	0.749997	-0.287686	0	11.7177	137.304	0.508971	0.7822	2.52586	0.088002	0.71	0.028763	0.3412	2.44275	0.518309	0.057315	14.2735	1
city94	year2017	0.594224	-0.520498	0	11.8204	139.722	0.508082	0.797917	2.58147	0.086018	0.718	0.023335	0.3564	2.31816	0.648268	0.056411	17.0585	1
city94	year2018	0.584351	-0.537254	0	11.9136	141.934	0.514977	0.787841	2.45834	0.084368	0.7249	0.022732	0.3374	2.35617	0.654768	0.053957	15.2457	1
city94	year2019	0.563051	-0.574384	1	11.9601	143.044	0.501927	0.753628	2.67173	0.088392	0.7327	0.024497	0.3641	2.3824	0.733328	0.054782	15.4153	1
city94	year2020	0.591598	-0.524928	1	11.9046	141.72	0.515657	0.757395	2.8738	0.093057	0.7707	0.025048	0.3122	2.4805	0.765907	0.05921	17.0233	1
city94	year2021	0.527582	-0.639451	1	12.0181	144.435	0.504313	0.767593	2.86104	0.087635	0.776	0.022271	0.4801	2.48296	0.789635	0.083125	15.2864	1
city95	year2006	3.65591	1.29634	0	9.49837	90.219	0.334894	0.759521	1.00918	0.089368	0.35	0.016677	0.1194	1.47115	0.81867	0.009748	16.1825	1
city95	year2007	3.60652	1.28274	0	9.67414	93.589	0.336193	0.585957	0.94617	0.102966	0.3605	0.016738	0.1194	1.6277	0.703794	0.011102	20.3705	1
city95	year2008	3.04194	1.1125	0	9.86272	97.2732	0.337203	0.546033	0.892033	0.107628	0.3702	0.014029	0.2038	1.6485	0.611301	0.011996	22.3442	1
city95	year2009	2.45904	0.899772	0	10.0211	100.422	0.326103	0.645213	1.09259	0.110396	0.383	0.013029	0.1924	1.59765	0.637711	0.012128	14.7581	1
city95	year2010	2.16095	0.770546	0	10.1868	103.771	0.363798	0.592054	0.967964	0.118869	0.3887	0.011377	0.1538	1.64341	0.571642	0.012234	17.8357	1
city95	year2011	2.00153	0.69391	0	10.3623	107.377	0.352803	0.614615	0.938028	0.123009	0.401	0.010983	0.2112	1.75678	0.617362	0.017397	21.6737	1
city95	year2012	1.60777	0.474846	0	10.4766	109.759	0.346297	0.607823	0.997506	0.125075	0.4295	0.012708	0.2214	1.65069	0.573248	0.019042	20.7287	1
city95	year2013	1.52314	0.420774	0	10.5271	110.82	0.3569	0.634932	1.07288	0.14013	0.4438	0.013886	0.1575	1.73722	0.687829	0.022597	15.8303	1
city95	year2014	1.40779	0.342021	0	10.6739	113.932	0.370301	0.643623	1.13266	0.144291	0.4589	0.014818	0.2809	1.76039	0.687144	0.02057	15.6576	1
city95	year2015	1.42867	0.356746	0	10.7452	115.459	0.389102	0.464974	1.22847	0.157446	0.4759	0.01704	0.2579	1.84897	0.737976	0.021012	13.1592	1
city95	year2016	1.2329	0.209368	0	10.8306	117.302	0.444601	0.473443	1.35298	0.156762	0.4955	0.019989	0.178	1.78513	0.737182	0.023887	12.3012	1
city95	year2017	1.37527	0.318652	0	10.9032	118.88	0.500053	0.800241	1.44939	0.154535	0.5163	0.022799	0.2162	1.95088	0.694743	0.024542	13.9925	1
city95	year2018	1.21696	0.196355	0	10.971	120.363	0.5188	0.866438	1.44002	0.161488	0.5315	0.02437	0.1614	1.92095	0.653157	0.023232	15.386	1
city95	year2019	1.21707	0.196446	0	11.0428	121.943	0.487207	0.871768	1.48957	0.167919	0.5445	0.027017	0.2061	1.98826	0.595678	0.023891	15.2943	1
city95	year2020	1.23123	0.208013	1	11.1633	124.619	0.464332	0.873802	1.63274	0.163729	0.5622	0.02922	0.1987	2.04369	0.616678	0.025732	16.2461	1
city95	year2021	1.09893	0.094336	1	11.2531	126.632	0.468587	0.854642	1.68838	0.147281	0.572	0.027974	0.3577	2.01829	0.526744	0.035396	17.6807	1
city96	year2006	24.0183	3.17881	0	8.65556	74.9187	0.371656	0.968897	2.12568	0.219915	0.1528	0.003174	0.1635	2.59363	0.331079	0.005694	18.2743	1
city96	year2007	21.7066	3.07762	0	8.81774	77.7525	0.360698	0.962298	2.03206	0.252085	0.1608	0.002572	0.1635	2.64941	0.229012	0.006443	17.6787	0
city96	year2008	17.6226	2.86918	0	8.98494	80.7291	0.342815	0.960207	2.18837	0.315712	0.1674	0.001984	0.4034	2.60397	0.189674	0.007398	17.0984	0
city96	year2009	17.2497	2.8478	0	9.09369	82.6952	0.324637	0.971771	2.25886	0.387626	0.3142	0.001746	0.3117	2.68708	0.170657	0.009475	16.6306	0
city96	year2010	12.9968	2.56471	0	9.25951	85.7385	0.312683	0.960334	2.5079	0.370266	0.2909	0.00146	0.3168	2.565	0.135431	0.009795	16.6799	0
city96	year2011	13.4489	2.5989	0	9.49702	90.1934	0.310626	0.967642	2.45996	0.369984	0.3016	0.001169	0.1827	2.76894	0.110273	0.01078	17.655	0
city96	year2012	11.6893	2.45867	0	9.65547	93.2281	0.314549	0.939617	2.36364	0.3823	0.3165	0.000973	0.3923	2.78567	0.050254	0.015144	17.0659	0
city96	year2013	10.0603	2.3086	0	9.59574	92.0782	0.34748	0.923478	2.66793	0.381145	0.3304	0.000908	0.3686	2.6944	0.034898	0.017433	20.0555	0
city96	year2014	10.9812	2.39618	0	9.72771	94.6283	0.39865	0.873371	2.9165	0.39335	0.3447	0.000876	0.3711	2.80166	0.079445	0.020422	15.3572	0
city96	year2015	10.6097	2.36177	0	9.82499	96.5304	0.450206	0.890274	3.37238	0.464166	0.3627	0.000896	0.3497	2.76173	0.128258	0.022442	11.9957	0
city96	year2016	10.956	2.39388	0	9.76916	95.4365	0.471673	0.897743	3.34424	0.470732	0.378	0.000904	0.4269	2.84473	0.162186	0.034035	13.4759	0
city96	year2017	11.8932	2.47597	0	9.76166	95.29	0.527288	0.954474	3.66063	0.503536	0.3972	0.000886	0.1855	2.8918	0.178571	0.036952	17.2464	0
city96	year2018	9.95652	2.29823	0	9.75412	95.1428	0.514703	0.943292	3.72215	0.538373	0.4113	0.000837	0.3419	2.82222	0.170751	0.036974	16.3926	0
city96	year2019	9.78716	2.28107	0	9.97646	99.5298	0.529168	0.943229	3.4408	0.529096	0.4198	0.000755	0.401	2.94951	0.158071	0.045509	15.8286	0
city96	year2020	9.94456	2.29703	0	10.1512	103.047	0.524204	0.944514	3.60207	0.509561	0.4477	0.000725	0.3733	3.01174	0.142129	0.060257	16.3592	0
city96	year2021	7.52357	2.01804	1	10.3153	106.405	0.496809	0.951408	3.34052	0.413765	0.4602	0.000582	0.358	2.88847	0.119419	0.09723	19.4855	0
city97	year2006	2.44906	0.895704	0	9.50405	90.327	0.274529	0.688055	1.37894	0.100845	0.3703	0.006856	0.2653	1.18104	0.417941	0.007659		0
city97	year2007	2.03002	0.708047	0	9.73956	94.859	0.274953	0.744844	1.28286	0.103328	0.3875	0.008417	0.2884	1.17131	0.382	0.008658		0
city97	year2008	1.85041	0.615405	0	9.99871	99.9742	0.252852	0.775515	1.1759	0.096144	0.402	0.008135	0.3767	1.32729	0.369597	0.009352		0
city97	year2009	1.75984	0.56522	0	10.044	100.882	0.254809	0.800694	1.4386	0.116573	0.4175	0.008504	0.3131	1.31593	0.341326	0.009754		0
city97	year2010	1.43175	0.358901	0	10.1935	103.907	0.249217	0.71919	1.39776	0.113355	0.4139	0.008464	0.364	1.24651	0.308289	0.010502		0
city97	year2011	1.65209	0.502042	0	10.3165	106.43	0.25278	0.822268	1.36122	0.117992	0.4314	0.013386	0.1585	1.49704	0.291533	0.013648		0
city97	year2012	1.32253	0.279549	0	10.3215	106.533	0.293629	0.876652	1.59938	0.14016	0.4497	0.015766	0.1619	1.28808	0.242295	0.014682		0
city97	year2013	1.59735	0.468346	0	10.2729	105.532	0.313311	0.883681	1.75148	0.145521	0.4637	0.018027	0.3044	1.53186	0.261844	0.016667		0
city97	year2014	1.48031	0.392251	0	10.4047	108.258	0.360751	0.877138	1.86763	0.147532	0.4783	0.013692	0.3284	1.47023	0.260351	0.019488		0
city97	year2015	1.59429	0.466427	0	10.4336	108.86	0.394544	0.914708	2.00245	0.152082	0.4921	0.014837	0.2731	1.57619	0.264804	0.015007		0
city97	year2016	1.52076	0.419209	0	10.5107	110.475	0.412754	0.930477	2.11872	0.151035	0.508	0.01573	0.4694	1.5865	0.268165	0.017976		0
city97	year2017	1.2584	0.229839	0	10.5878	112.102	0.429085	0.934543	2.15568	0.160382	0.5237	0.015031	0.3634	1.48771	0.276099	0.016556		0
city97	year2018	1.3675	0.312984	1	10.6593	113.621	0.448491	0.923687	2.18479	0.169796	0.5398	0.014225	0.4292	1.63368	0.252297	0.015998		0
city97	year2019	1.12652	0.119135	1	10.7622	115.825	0.466307	0.918672	2.16018	0.170553	0.555	0.014677	0.5062	1.54213	0.272119	0.017606		0
city97	year2020	1.05446	0.053033	1	10.8073	116.798	0.465495	0.934775	2.3164	0.166135	0.5342	0.015468	0.3393	1.51362	0.275044	0.019386		0
city97	year2021	0.953318	-0.047806	1	10.899	118.788	0.470932	0.936731	2.33639	0.124842	0.5445	0.014288	0.431	1.50534	0.198189	0.025648		0
city98	year2006	9.38603	2.23922	0	8.71604	75.9694	0.379145	0.641016	1.96228	0.217086	0.287	0.000551	0.4432	1.63052	0.373643	0.008075	17.0215	0
city98	year2007	9.81255	2.28366	0	8.83826	78.1148	0.352394	0.679055	1.77638	0.230015	0.301	0.005836	0.471	1.89522	0.340091	0.009154	15.9453	0
city98	year2008	7.71814	2.04357	0	9.05369	81.9693	0.356611	0.827359	2.50681	0.166115	0.312	0.00102	0.2559	1.75924	0.239386	0.010686	15.9571	0
city98	year2009	7.04414	1.9522	0	4.59512	21.1151	0.393707	0.83444	3.2912	0.683046	0.328	0.002719	0.1371	1.80705	0.165284	0.013055	16.6295	0
city98	year2010	7.34164	1.99356	0	9.37161	87.8271	0.371827	0.830458	2.9704	0.687608	0.3298	0.003807	0.6109	2.01255	0.124962	0.039708	15.3892	0
city98	year2011	5.72529	1.74489	0	9.69431	93.9797	0.345889	0.802904	2.55412	0.34053	0.3466	0.003699	0.5532	1.97626	0.121188	0.024482	14.7278	0
city98	year2012	5.27214	1.66244	0	9.83237	96.6755	0.334037	0.754469	2.4861	0.336364	0.3642	0.004994	0.8604	2.031	0.137964	0.022976	16.4184	0
city98	year2013	3.89467	1.35961	0	9.7252	94.5795	0.33708	0.784519	2.60183	0.341727	0.378	0.005585	0.8192	1.8767	0.16864	0.018148	15.8669	0
city98	year2014	4.4393	1.4905	0	10.0041	100.082	0.354015	0.738719	2.63686	0.339785	0.3933	0.006084	0.6063	2.08702	0.173167	0.024195	15.0644	0
city98	year2015	3.83899	1.34521	0	10.0546	101.095	0.363609	0.786222	2.78506	0.346235	0.4083	0.003885	0.3963	2.04407	0.17557	0.024615	12.7432	0
city98	year2016	3.86033	1.35075	0	10.1295	102.607	0.372964	0.767479	2.93092	0.34924	0.424	0.001691	0.4516	2.11854	0.178664	0.027434	14.2593	0
city98	year2017	3.53164	1.26176	0	10.2252	104.555	0.39876	0.799904	2.93167	0.342991	0.4398	0.003252	0.5827	2.17051	0.192806	0.026415	20.8999	0
city98	year2018	2.65417	0.976133	0	10.3124	106.346	0.40555	0.80262	2.86162	0.345469	0.4563	0.001902	0.5841	2.04951	0.180135	0.027436	18.3806	0
city98	year2019	2.68892	0.98914	1	10.4706	109.633	0.423804	0.784626	2.63406	0.275039	0.472	0.001822	0.3554	2.14852	0.22131	0.024683	19.9588	0
city98	year2020	2.94124	1.07883	1	10.6768	113.994	0.424887	0.859839	2.68171	0.287241	0.47	0.001828	0.2043	2.30083	0.240024	0.028469	14.7972	0
city98	year2021	2.39167	0.871991	1	10.7922	116.472	0.424887	0.887105	2.65545	0.244827	0.4806	0.00165	0.314	2.20252	0.156969	0.039882	15.8767	0
city99	year2006	6.85911	1.92558	0	8.92039	79.5734	0.364448	0.74473	1.57329	0.127576	0.213	0.000581	0.1854	1.43846	0.596433	0.008689		0
city99	year2007	5.18114	1.64503	0	9.11096	83.0096	0.357101	0.778782	1.47682	0.142028	0.23	0.000314	0.1598	1.33382	0.520645	0.008877		0
city99	year2008	5.26388	1.66087	0	9.29303	86.3604	0.346777	0.772262	1.44798	0.145776	0.258	0.00018	0.2244	1.51936	0.460084	0.009783		0
city99	year2009	4.60433	1.527	0	9.40426	88.4401	0.330617	0.640832	1.64885	0.178376	0.2889	0.000466	0.167	1.48422	0.436404	0.013788		0
city99	year2010	3.8496	1.34797	0	9.65426	93.2047	0.312833	0.789748	1.6575	0.18157	0.2907	0.003065	0.0762	1.47794	0.39049	0.012987		0
city99	year2011	3.46901	1.24387	0	9.93169	98.6385	0.296363	0.709176	1.60128	0.190682	0.3093	0.003343	0.1985	1.55694	0.393146	0.015874		0
city99	year2012	2.78593	1.02458	0	10.0609	101.222	0.291856	0.653768	1.69963	0.197629	0.3291	0.003329	0.1275	1.45456	0.393193	0.017119		0
city99	year2013	2.68119	0.986261	0	9.78521	95.7503	0.296633	0.758141	1.84305	0.194666	0.3429	0.003043	0.365	1.50586	0.467864	0.016841		0
city99	year2014	2.92126	1.07202	0	10.2573	105.212	0.309011	0.758513	1.93577	0.203568	0.3581	0.002801	0.2828	1.64724	0.445996	0.016996		0
city99	year2015	2.51055	0.920502	0	10.3432	106.982	0.320313	0.682618	1.99631	0.223911	0.3722	0.003397	0.3227	1.54686	0.504447	0.018158		0
city99	year2016	2.42682	0.886581	0	10.4082	108.331	0.325768	0.730993	2.15006	0.225877	0.3881	0.003086	0.2151	1.57332	0.357226	0.020721		0
city99	year2017	2.64944	0.974349	0	10.4864	109.965	0.390129	0.86597	2.19486	0.227556	0.4024	0.002667	0.3116	1.78664	0.183055	0.014399		0
city99	year2018	2.21431	0.794942	0	10.5589	111.49	0.401115	0.877444	2.14189	0.231181	0.4186	0.00256	0.3385	1.71296	0.120249	0.014899		0
city99	year2019	2.07406	0.729508	1	10.559	111.493	0.507933	0.875061	2.23882	0.243872	0.433	0.002194	0.2222	1.73141	0.135191	0.019495		0
city99	year2020	2.07688	0.730865	1	10.5985	112.328	0.498775	0.872927	2.47853	0.235401	0.4407	0.001652	0.2363	1.7797	0.037279	0.022183		0
city99	year2021	2.15814	0.769246	1	10.6818	114.101	0.498775	0.872053	2.46196	0.208065	0.456	0.001026	0.206	1.91036	0.115601	0.025743		0
city100	year2006	0.658979	-0.417064	0	11.0525	122.158	0.575999	0.705981	3.40177	0.083438	0.8204	0.038369	0.1997	1.66867	0.432331	0.060605		1
city100	year2007	0.564444	-0.571915	0	11.1818	125.033	0.5841	0.731352	3.438	0.08773	0.8217	0.035145	0.3393	1.65943	0.412804	0.059508		1
city100	year2008	0.469432	-0.756231	0	11.3051	127.805	0.590199	0.746349	3.40928	0.086827	0.8223	0.030624	0.5141	1.61111	0.399735	0.063045		1
city100	year2009	0.474247	-0.746026	0	11.3973	129.898	0.607932	0.733805	3.19036	0.086441	0.8253	0.028207	0.3049	1.69726	0.438788	0.066056		1
city100	year2010	0.429052	-0.846178	0	11.5485	133.368	0.603228	0.71741	3.74292	0.090928	0.8378	0.025058	0.4183	1.734	0.417935	0.068034		1
city100	year2011	0.404636	-0.904766	0	11.4885	131.986	0.626381	0.718762	3.39037	0.095082	0.8413	0.022199	0.3597	1.8017	0.401217	0.097025		1
city100	year2012	0.378577	-0.971337	0	11.5703	133.872	0.653082	0.718511	3.47054	0.099153	0.8502	0.022095	0.5611	1.80413	0.39182	0.102769		1
city100	year2013	0.330079	-1.10842	0	12.1299	147.135	0.662075	0.69366	3.62253	0.089891	0.8527	0.019294	0.3202	1.78654	0.552604	0.114822		1
city100	year2014	0.319899	-1.13975	0	11.7635	138.38	0.675379	0.67981	3.57338	0.085966	0.8543	0.018778	0.3417	1.8128	0.649753	0.10678		1
city100	year2015	0.285329	-1.25411	0	11.8218	139.755	0.655067	0.706104	3.87505	0.095452	0.8553	0.018638	0.349	1.75693	0.761759	0.09598		1
city100	year2016	0.29875	-1.20815	1	11.8631	140.733	0.675131	0.715755	3.82812	0.099437	0.8606	0.019373	0.3329	1.85211	0.825991	0.115082		1
city100	year2017	0.281824	-1.26647	1	11.9098	141.843	0.691971	0.722011	3.89749	0.103097	0.7693	0.020028	0.1714	1.83041	0.90042	0.104725		1
city100	year2018	0.257248	-1.35771	1	11.9543	142.905	0.698172	0.745854	4.04255	0.109635	0.8638	0.019138	0.1211	1.76165	0.858371	0.108691		1
city100	year2019	0.248053	-1.39411	1	11.9603	143.049	0.716644	0.733236	4.35313	0.121263	0.8646	0.020855	0.1908	1.82454	0.779651	0.099272		1
city100	year2020	0.237067	-1.43941	1	11.8134	139.556	0.725071	0.723591	4.76278	0.118016	0.8619	0.021162	0.1033	1.79737	0.781992	0.083911		1
city100	year2021	0.222137	-1.50446	1	11.9208	142.106	0.715603	0.790061	4.71415	0.107013	0.8646	0.018757	0.1274	1.82406	0.723726	0.142984		1
city101	year2006	15.5989	2.7472	0	8.82908	77.9526	0.256911	0.766114	1.28548	0.224068	0.2034	0.000603	0.1691	2.36329	0.414659	0.006814	21.7497	0
city101	year2007	13.48	2.60121	0	8.98695	80.7653	0.24632	0.745183	1.23993	0.24131	0.2466	0.000312	0.2354	2.35862	0.358006	0.008591	21.1825	1
city101	year2008	11.4322	2.43643	0	9.19746	84.5933	0.238912	0.749099	1.17665	0.276517	0.2576	9.8e-05	0.1984	2.39802	0.281131	0.009983	16.2874	0
city101	year2009	10.0006	2.30264	0	9.39041	88.1798	0.25642	0.749908	1.61701	0.293941	0.2716	9e-05	0.2734	2.44947	0.265333	0.009794	14.7518	0
city101	year2010	9.8588	2.28836	0	9.69104	93.9163	0.256525	0.764005	1.38181	0.317826	0.2379	8.5e-05	0.3909	2.61028	0.198877	0.013751	22.3503	0
city101	year2011	8.12484	2.09493	0	9.92847	98.5745	0.237992	0.812482	1.29397	0.297425	0.2596	0.000426	0.3345	2.64544	0.172935	0.01752	15.8696	0
city101	year2012	6.06917	1.80322	0	10.0809	101.624	0.239656	0.83369	1.41631	0.299959	0.2801	0.000477	0.421	2.50541	0.117221	0.012869	20.9406	0
city101	year2013	5.59842	1.72249	0	10.0402	100.806	0.278144	0.832656	1.54907	0.302884	0.2959	0.000818	0.3557	2.55199	0.032181	0.014377	17.497	0
city101	year2014	5.99114	1.79028	0	10.3118	106.333	0.286052	0.932748	1.66978	0.277605	0.3155	0.001102	0.3629	2.71424	0.106411	0.015013	18.9302	0
city101	year2015	6.18412	1.82199	0	10.2171	104.389	0.337889	0.946568	2.29674	0.340601	0.3346	0.001635	0.3379	2.6461	0.211624	0.015158	13.1742	0
city101	year2016	7.0575	1.95409	0	10.1937	103.912	0.379489	0.950678	2.54253	0.360024	0.3499	0.002222	0.3341	2.74898	0.25449	0.017049	14.2113	0
city101	year2017	6.87803	1.92833	0	10.2758	105.592	0.419911	0.888513	2.49872	0.35889	0.37	0.002482	0.2855	2.70237	0.263119	0.019446	19.7024	0
city101	year2018	6.37385	1.8522	0	10.3518	107.16	0.397479	0.89966	2.4471	0.355416	0.384	0.002616	0.1844	2.81644	0.243836	0.022059	17.4117	0
city101	year2019	6.2363	1.83039	0	10.3948	108.052	0.383854	0.929037	11.1728	0.378397	0.3992	0.002971	0.3698	2.84258	0.21833	0.034202	14.2064	0
city101	year2020	5.35503	1.67804	0	10.4514	109.232	0.398483	0.91383	2.66624	0.398536	0.4189	0.003289	0.4076	2.70597	0.205785	0.040354	19.3115	0
city101	year2021	5.37864	1.68244	1	10.6167	112.714	0.370022	0.921311	2.47513	0.34054	0.4313	0.002916	0.3829	2.8696	0.110023	0.07112	16.2619	0
city102	year2006	4.32425	1.46424	0	9.81613	96.3564	0.294587	0.801435	1.78642	0.083231	0.2938	0.034406	0.1863	2.05724	0.418874	0.015211		1
city102	year2007	3.53837	1.26367	0	9.99502	99.9004	0.301721	0.780959	1.84518	0.095223	0.2839	0.029887	0.223	2.05194	0.369369	0.017773		1
city102	year2008	3.03928	1.11162	0	10.1565	103.154	0.310559	0.781812	1.90273	0.10133	0.2983	0.027897	0.3866	2.06709	0.293112	0.019462		1
city102	year2009	2.63949	0.970586	0	10.2365	104.786	0.3452	0.77505	2.25536	0.115163	0.3109	0.02752	0.4647	1.99166	0.235206	0.020869		1
city102	year2010	2.34742	0.853318	0	10.3686	107.508	0.34772	0.798023	2.44542	0.132958	0.2936	0.024586	0.2288	2.02407	0.21419	0.022162		1
city102	year2011	2.13731	0.75955	0	10.5125	110.513	0.348537	0.83901	2.35994	0.141457	0.3009	0.023055	0.3052	2.09256	0.22176	0.030392		1
city102	year2012	2.12474	0.753649	0	10.6115	112.604	0.349605	0.82942	2.5012	0.149381	0.3134	0.021818	0.3515	2.17484	0.216477	0.03276		1
city102	year2013	1.78116	0.577267	0	10.7374	115.292	0.371619	0.768699	2.81009	0.150495	0.3953	0.021843	0.4108	2.10337	0.269199	0.036578		1
city102	year2014	1.61503	0.479352	0	10.7874	116.368	0.424999	0.735554	2.96916	0.139024	0.3323	0.020246	0.5405	2.05444	0.307432	0.041518		1
city102	year2015	1.65389	0.50313	0	10.9052	118.923	0.471001	0.630669	3.33235	0.194814	0.55	0.019032	0.5233	2.18299	0.358912	0.041412		1
city102	year2016	1.42652	0.355241	0	10.9848	120.666	0.485999	0.634139	4.09604	0.188044	0.5578	0.019686	0.7823	2.11106	0.338874	0.048316		1
city102	year2017	1.35183	0.301456	0	11.0339	121.747	0.497218	0.881901	4.10494	0.20043	0.585	0.022954	0.314	2.10614	0.370002	0.05618		1
city102	year2018	1.30962	0.269737	0	11.0807	122.782	0.5706	0.874656	3.98353	0.199584	0.6001	0.022334	0.4066	2.13984	0.333226	0.037161		1
city102	year2019	1.25419	0.226492	0	11.09	122.988	0.604399	0.870043	4.15007	0.200178	0.6129	0.023863	0.1932	2.11614	0.278182	0.036346		1
city102	year2020	1.28563	0.25125	0	11.0184	121.405	0.623399	0.814435	4.35328	0.197483	0.6484	0.024281	0.253	2.16192	0.255839	0.050568		1
city102	year2021	1.37851	0.321006	1	11.0738	122.629	0.603163	0.81161	4.31611	0.18083	0.6589	0.022126	0.306	2.29402	0.163439	0.040122		1
city103	year2006	5.41274	1.68876	0	9.97021	99.4051	0.169129	0.628564	1.31574	0.183383	0.2631	0.000162	0.1762	2.58045	0.419014	0.009543		0
city103	year2007	4.68576	1.54453	0	10.2638	105.346	0.162965	0.628939	1.0849	0.165666	0.2682	0.000708	0.1762	2.61469	0.427612	0.01096		0
city103	year2008	4.22988	1.44217	0	10.4143	108.458	0.170818	0.615785	1.10895	0.182995	0.2736	0.048075	0.4999	2.64731	0.327917	0.012865		0
city103	year2009	4.39693	1.48091	0	10.4204	108.585	0.207687	0.614069	1.32668	0.215492	0.3833	0.000343	0.0843	2.62094	0.284307	0.015291		0
city103	year2010	3.76534	1.32584	0	10.612	112.615	0.194533	0.571667	1.2305	0.217643	0.3401	0.00028	0.2961	2.64744	0.252814	0.020858		0
city103	year2011	3.21095	1.16657	0	10.8358	117.415	0.17836	0.598152	1.11128	0.201029	0.3548	0.000904	0.2759	2.71041	0.277033	0.017872		0
city103	year2012	2.87781	1.05703	0	10.9661	120.255	0.176276	0.621124	1.1519	0.207897	0.3617	0.000993	0.2237	2.73608	0.276105	0.019027		0
city103	year2013	2.64204	0.971552	0	10.949	119.881	0.201168	0.598274	1.23425	0.217614	0.5403	0.000367	0.377	2.71109	0.278919	0.018563		0
city103	year2014	2.73801	1.00723	0	11.0463	122.021	0.212942	0.536268	1.37938	0.223948	0.5561	0.000491	0.2397	2.79661	0.228081	0.017901		0
city103	year2015	3.25459	1.18007	0	10.8953	118.708	0.284846	0.533957	1.82857	0.263303	0.5667	0.000735	0.2279	2.80497	0.116386	0.026565		0
city103	year2016	3.4029	1.22463	0	10.7852	116.32	0.339721	0.527913	2.19494	0.302281	0.5786	0.001055	0.312	2.74239	0.111251	0.026814		0
city103	year2017	3.23693	1.17463	0	10.9788	120.534	0.31745	0.837261	2.02704	0.26745	0.5926	0.001036	0.2886	2.8787	0.037933	0.045795		0
city103	year2018	2.81752	1.03586	1	11.141	124.122	0.303606	0.763871	1.79374	0.255106	0.6084	0.00099	0.4207	2.92998	0.172029	0.045627		0
city103	year2019	2.38253	0.868163	1	11.2078	125.615	0.309343	0.764553	1.79947	0.268736	0.6407	0.001611	0.1631	2.83478	0.197805	0.026569		0
city103	year2020	2.9233	1.07271	1	11.1553	124.441	0.32804	0.7636	2.02111	0.285327	0.6137	0.002345	0.2696	2.99821	0.13255	0.033507		0
city103	year2021	2.33363	0.847423	1	11.3865	129.652	0.282181	0.771994	1.71295	0.207893	0.618	0.002251	0.2836	2.99978	0.290601	0.04362		0
city104	year2006	3.71328	1.31192	0	9.1742	84.1659	0.307666	0.856286	1.23817	0.104719	0.342	0.00528	0.1099	1.26538	0.642069	0.010022	18.1254	1
city104	year2007	3.28216	1.1885	0	9.3805	87.9938	0.323586	0.830246	1.1406	0.108146	0.3592	0.007128	0.2679	1.28246	0.559522	0.008088	16.5431	1
city104	year2008	2.64414	0.972344	0	9.59649	92.0926	0.323861	0.82328	0.996918	0.108032	0.3773	0.00656	0.2462	1.25723	0.54997	0.007685	15.4865	1
city104	year2009	2.28581	0.826723	0	9.71541	94.3892	0.339456	0.821102	1.24532	0.124853	0.3958	0.005711	0.255	1.21691	0.443635	0.011023	18.4394	1
city104	year2010	2.06437	0.724826	0	9.89091	97.8301	0.331334	0.822108	1.16957	0.12562	0.36	0.009406	0.3081	1.27524	0.395725	0.011581	21.3661	1
city104	year2011	2.05352	0.719558	0	10.042	100.842	0.339988	0.816345	1.1482	0.135194	0.3775	0.014124	0.2688	1.39938	0.351494	0.013937	19.1546	1
city104	year2012	1.64844	0.499831	0	10.1628	103.282	0.34475	0.758815	1.25558	0.142235	0.397	0.012954	0.1471	1.29609	0.367571	0.010942	16.8216	1
city104	year2013	1.73623	0.551717	0	10.1128	102.269	0.347292	0.775252	1.34479	0.144491	0.411	0.019938	0.3324	1.45402	0.377618	0.018961	16.9875	1
city104	year2014	1.4985	0.404462	0	10.3876	107.902	0.388691	0.808929	1.43325	0.149561	0.4258	0.020473	0.4002	1.39557	0.409925	0.018967	15.392	1
city104	year2015	1.52263	0.420439	0	10.4724	109.671	0.413829	0.813114	1.53828	0.164629	0.4423	0.023642	0.3161	1.48497	0.385229	0.027022	14.4102	1
city104	year2016	1.60811	0.475062	0	10.5615	111.545	0.429859	0.774537	1.61127	0.168524	0.4588	0.006341	0.2859	1.61919	0.373409	0.02769	12.795	1
city104	year2017	1.3894	0.328872	0	10.6281	112.957	0.449514	0.839488	1.73939	0.178177	0.4742	0.023873	0.222	1.54576	0.391774	0.019466	16.1407	1
city104	year2018	1.32624	0.282347	1	10.6905	114.287	0.475988	0.843218	1.77714	0.184011	0.489	0.023765	0.3335	1.55643	0.423713	0.019757	19.3365	1
city104	year2019	1.22374	0.201911	1	10.8539	117.807	0.463874	0.834472	1.67059	0.179612	0.5028	0.020955	0.3265	1.61273	0.531429	0.020481	17.1689	1
city104	year2020	1.26012	0.23121	1	10.803	116.705	0.468389	0.827921	1.85888	0.181614	0.5183	0.020854	0.3164	1.66935	0.513285	0.021864	15.9944	1
city104	year2021	1.25774	0.229316	1	10.8813	118.403	0.471828	0.827972	1.87602	0.167958	0.5285	0.018069	0.2857	1.73908	0.42126	0.030005	16.9792	1
city105	year2006	5.41008	1.68826	0	9.35703	87.554	0.392589	0.864677	2.08548	0.141714	0.3357	0.005786	0.1695	1.78851	0.375181	0.010053	15.1781	0
city105	year2007	4.75414	1.55901	0	9.51193	90.4768	0.398397	0.876231	2.09691	0.162887	0.3146	0.006362	0.095	1.81784	0.351995	0.01112	16.6471	0
city105	year2008	4.33812	1.46744	0	9.74882	95.0395	0.395297	0.886154	1.95643	0.154212	0.3202	0.006135	0.0541	1.95235	0.334296	0.012692	19.646	0
city105	year2009	3.69375	1.30664	0	9.84945	97.0117	0.430005	0.883949	2.32033	0.193954	0.4396	0.006873	0.2268	1.85544	0.302188	0.014875	16.4317	0
city105	year2010	3.21787	1.16872	0	10.022	100.441	0.412098	0.905678	2.2957	0.188047	0.4517	0.007036	0.2303	1.89819	0.252894	0.015657	15.5916	0
city105	year2011	3.26348	1.18279	0	10.1523	103.069	0.396903	0.91066	2.25478	0.206967	0.4642	0.010786	0.2459	2.05545	0.221949	0.01897	21.0624	0
city105	year2012	3.03254	1.1094	0	10.2449	104.958	0.404305	0.914829	2.32399	0.216093	0.4763	0.012773	0.2291	2.07773	0.19826	0.021273	15.3227	0
city105	year2013	2.70261	0.994218	0	10.2471	105.003	0.395596	0.914171	2.46865	0.223858	0.4895	0.013019	0.2121	2.03123	0.245827	0.021209	16.3004	0
city105	year2014	2.8985	1.06419	0	10.3268	106.643	0.395798	0.917616	2.67388	0.244418	0.501	0.014808	0.4282	2.12154	0.211302	0.021689	15.2921	0
city105	year2015	2.72496	1.00245	0	10.3366	106.845	0.421198	0.912347	2.9524	0.286211	0.522	0.015193	0.4641	2.06967	0.135822	0.021834	12.8152	0
city105	year2016	2.46403	0.901797	0	10.4086	108.339	0.445303	0.922364	3.34877	0.283216	0.5419	0.020844	0.6152	2.03935	0.089421	0.025737	12.9621	0
city105	year2017	2.82307	1.03782	0	10.4312	108.81	0.501317	0.898217	3.90518	0.314777	0.5592	0.018423	0.6678	2.15913	0.150984	0.027119	19.0939	0
city105	year2018	2.51503	0.922286	0	10.4534	109.274	0.515098	0.900648	4.34448	0.364603	0.5724	0.018929	0.5601	2.11758	0.162069	0.025723	16.4655	0
city105	year2019	2.54207	0.932981	0	10.4638	109.491	0.5557	0.941846	4.71913	0.393965	0.5838	0.020708	0.4772	2.13763	0.215832	0.028109	14.8485	0
city105	year2020	2.50284	0.917428	0	10.562	111.556	0.5631	0.947432	5.06971	0.401921	0.661	0.021193	0.5301	2.16077	0.247653	0.028274	18.4093	0
city105	year2021	2.71625	0.999252	1	10.6466	113.35	0.561871	0.937163	5.10199	0.309798	0.6712	0.019326	0.4804	2.3271	0.255345	0.035273	14.9313	0
city106	year2006	20.5157	3.02119	0	9.06843	82.2364	0.594323	0.593569	1.52558	0.14923	0.341	0.007707	0.3995	2.78545	0.436477	0.011629	17.8537	1
city106	year2007	18.5414	2.92001	0	9.23024	85.1973	0.594396	0.833489	1.53026	0.171569	0.3561	0.009587	0.3995	2.84946	0.396705	0.013306	21.2378	1
city106	year2008	15.4049	2.73469	0	9.42044	88.7447	0.596097	0.831407	1.41957	0.189288	0.371	0.008709	0.2133	2.84623	0.36361	0.014906	17.4172	1
city106	year2009	14.4189	2.66854	0	9.5117	90.4724	0.635894	0.910888	1.54948	0.228811	0.386	0.009754	0.2925	2.87464	0.360804	0.023408	16.3472	1
city106	year2010	13.9336	2.6343	0	9.69511	93.9952	0.623515	0.878606	1.74372	0.227193	0.3619	0.010151	0.3348	3.02079	0.351223	0.025941	16.5244	1
city106	year2011	12.3192	2.51116	0	9.90758	98.1602	0.613911	0.801779	1.71241	0.229403	0.3915	0.009223	0.2466	3.08205	0.363505	0.02321	16.5071	1
city106	year2012	11.1712	2.41334	0	10.0283	100.567	0.623293	0.831746	1.74231	0.238455	0.411	0.009894	0.2598	3.10291	0.398076	0.024917	21.19	1
city106	year2013	10.2362	2.32593	0	9.97035	99.4079	0.621496	0.830919	1.88738	0.240381	0.4223	0.01135	0.1718	3.08653	0.507122	0.020245	17.1945	1
city106	year2014	9.03364	2.20095	0	10.2055	104.152	0.640896	0.826001	1.95323	0.28497	0.4332	0.012135	0.3138	3.06908	0.536674	0.026687	18.523	1
city106	year2015	8.84498	2.17985	0	10.2896	105.876	0.6566	0.797451	2.03645	0.322385	0.4461	0.012869	0.3101	3.14835	0.621037	0.02953	12.5718	1
city106	year2016	7.70521	2.0419	0	10.3828	107.802	0.673291	0.806093	2.23273	0.292857	0.4606	0.013712	0.2707	3.10095	0.574746	0.027435	12.8947	1
city106	year2017	7.56856	2.024	0	10.4634	109.483	0.690268	0.91774	2.5212	0.28424	0.4802	0.014864	0.3182	3.17651	0.626493	0.028837	16.708	1
city106	year2018	7.81378	2.05589	0	10.5379	111.047	0.721291	0.865574	2.61869	0.30329	0.492	0.014931	0.2642	3.28125	0.610791	0.029316	18.8452	1
city106	year2019	7.18407	1.97187	0	10.4848	109.931	0.726835	0.853531	2.98843	0.340491	0.5048	0.018357	0.0965	3.15569	0.453954	0.029503	19.2681	1
city106	year2020	8.16556	2.09993	1	10.5107	110.475	0.695714	0.878602	3.3338	0.355971	0.5165	0.020241	0.1531	3.29498	0.432184	0.030695	19.0342	1
city106	year2021	7.58217	2.0258	1	10.5541	111.389	0.716556	0.888179	3.48113	0.315491	0.524	0.019958	0.1531	3.26486	0.381394	0.042107	17.5838	1
city107	year2006	22.3301	3.10594	0	9.20704	84.7696	0.345531	0.966136	1.52072	0.159124	0.2582	0.002231	0.2569	3.10242	0.328009	0.007642	15.284	0
city107	year2007	19.0904	2.94919	0	9.35132	87.4472	0.329117	0.971941	1.45761	0.183824	0.2757	0.002593	0.2569	3.07951	0.305933	0.008336	17.6248	0
city107	year2008	18.0176	2.89135	0	9.49439	90.1434	0.327325	0.974053	1.46489	0.220954	0.2757	0.001524	0.1514	3.16216	0.276671	0.009097	16.7852	0
city107	year2009	16.9704	2.83147	0	9.6124	92.3982	0.342936	0.956994	1.8334	0.276562	0.355	0.000873	0.1328	3.21898	0.302231	0.009912	16.2334	0
city107	year2010	16.4005	2.79731	0	9.74689	95.0019	0.352492	0.970289	1.85884	0.277118	0.3484	0.000376	0.0708	3.2833	0.254912	0.013881	16.3979	0
city107	year2011	12.8375	2.55237	0	9.96914	99.3838	0.347607	0.976328	1.88766	0.29133	0.3598	0.002013	0.2746	3.22638	0.253849	0.015602	15.2823	0
city107	year2012	11.5009	2.44243	0	10.0943	101.895	0.364369	0.813267	2.0323	0.292388	0.3711	0.003206	0.5195	3.24526	0.242724	0.017767	14.5193	0
city107	year2013	9.98334	2.30092	0	10.1522	103.067	0.389333	0.752106	2.17385	0.286963	0.3871	0.003991	0.5336	3.24046	0.301447	0.019533	15.0583	0
city107	year2014	10.071	2.30966	0	10.304	106.172	0.423689	0.908734	2.46347	0.298209	0.4033	0.000119	0.708	3.33546	0.295379	0.020016	16.5282	0
city107	year2015	9.74112	2.27636	0	10.3321	106.752	0.451557	0.947901	2.80959	0.330564	0.4219	0.001334	0.6163	3.33128	0.264459	0.026399	13.1718	0
city107	year2016	10.3173	2.33382	0	10.396	108.077	0.46855	0.854924	2.82625	0.363785	0.4393	0.000908	0.522	3.44994	0.247295	0.025918	12.2348	0
city107	year2017	10.0489	2.30746	0	10.4017	108.195	0.547465	0.94525	3.03008	0.407355	0.4576	0.00049	0.5622	3.36441	0.230372	0.027245	15.7653	0
city107	year2018	9.572	2.25884	0	10.4074	108.314	0.558656	0.918661	3.19514	0.394902	0.4755	6.5e-05	0.4833	3.3942	0.244164	0.029829	20.6988	0
city107	year2019	8.9641	2.19323	0	10.5	110.25	0.548725	0.885095	3.11419	0.342227	0.4855	0.00045	0.4331	3.42445	0.275734	0.03487	18.1161	0
city107	year2020	9.55101	2.25665	0	10.6256	112.903	0.538368	0.887419	3.23595	0.384547	0.5129	0.000806	0.5333	3.52789	0.260767	0.041784	18.3888	0
city107	year2021	8.4354	2.13244	1	10.7521	115.608	0.512466	0.883426	3.09165	0.298681	0.5252	0.00098	0.7283	3.52254	0.264031	0.053682	17.4645	0
city108	year2006	1.98716	0.686704	0	9.63972	92.9242	0.354577	0.867891	1.23095	0.075106	0.448	0.013632	0.1322	1.14363	0.337028	0.009807	18.7768	0
city108	year2007	1.68976	0.524586	0	9.79306	95.904	0.360184	0.868663	1.24321	0.087783	0.458	0.020052	0.2405	1.15233	0.329914	0.010403	16.3934	0
city108	year2008	1.49494	0.402083	0	9.9696	99.3929	0.366432	0.87464	1.25325	0.099158	0.4715	0.020154	0.2401	1.21455	0.309556	0.011564	20.9721	0
city108	year2009	1.25566	0.227665	0	10.1306	102.629	0.37287	0.886568	1.38584	0.10733	0.4905	0.019943	0.1645	1.15166	0.341984	0.014026	17.6284	0
city108	year2010	1.16423	0.152063	0	10.4366	108.923	0.397126	0.879589	1.38288	0.110708	0.5316	0.023315	0.2489	1.26185	0.346762	0.015301	16.4731	0
city108	year2011	0.982837	-0.017312	0	10.6312	113.022	0.405465	0.877413	1.32779	0.127896	0.5543	0.026654	0.1879	1.27684	0.373249	0.018962	18.7484	0
city108	year2012	0.916326	-0.087383	0	10.7553	115.677	0.414681	0.868652	1.34734	0.131965	0.5671	0.026721	0.4205	1.31576	0.368805	0.020921	18.3364	0
city108	year2013	0.794623	-0.229887	0	10.6931	114.342	0.424977	0.914051	1.40792	0.134273	0.5808	0.020949	0.2905	1.27487	0.365103	0.02083	15.7927	0
city108	year2014	0.748462	-0.289735	0	10.9622	120.17	0.452089	0.88029	1.41245	0.13333	0.5946	0.020516	0.3418	1.2924	0.389911	0.019728	17.068	0
city108	year2015	0.710264	-0.342119	0	11.027	121.595	0.46243	0.861736	1.46938	0.141443	0.6105	0.016717	0.3388	1.3042	0.422691	0.018887	13.4261	0
city108	year2016	0.662397	-0.41189	0	11.1101	123.434	0.473751	0.846006	1.56934	0.137383	0.6244	0.017219	0.3461	1.30748	0.462679	0.024642	13.5013	0
city108	year2017	0.58548	-0.535323	0	11.1828	125.055	0.472465	0.905652	1.68255	0.131702	0.6376	0.017841	0.3885	1.27227	0.531703	0.024829	16.2146	0
city108	year2018	0.654063	-0.424551	0	11.2505	126.574	0.49026	0.902521	1.77934	0.130397	0.651	0.018597	0.4155	1.43508	0.499555	0.025054	17.8535	0
city108	year2019	0.598822	-0.512791	1	11.3039	127.778	0.500933	0.859511	1.9507	0.123369	0.6672	0.020162	0.3573	1.39957	0.593577	0.027369	15.176	0
city108	year2020	0.618052	-0.481182	1	11.2982	127.649	0.501311	0.83975	2.19864	0.1309	0.6563	0.021498	0.2741	1.47162	0.565949	0.035551	14.6776	0
city108	year2021	0.510467	-0.672429	1	11.4035	130.04	0.49253	0.868984	2.2229	0.12374	0.7394	0.019655	0.4751	1.38713	0.50928	0.04109	20.6705	0
city109	year2006	3.02709	1.1076	0	9.80206	96.0804	0.302099	0.885866	1.18785	0.063387	0.2782	0.007984	0.1798	1.69464	0.385894	0.008709	19.2787	1
city109	year2007	2.48913	0.911935	0	9.98613	99.7228	0.310598	0.88848	1.11885	0.065233	0.2845	0.008748	0.2995	1.65499	0.378222	0.009608	18.0307	1
city109	year2008	2.14421	0.762769	0	10.1506	103.035	0.319599	0.892596	1.11459	0.068342	0.2846	0.008138	0.21	1.67226	0.371517	0.010622	18.4185	1
city109	year2009	2.08332	0.733964	0	10.2416	104.89	0.320098	0.847857	1.2169	0.07778	0.2928	0.006422	0.2319	1.68721	0.355957	0.017968	19.3878	1
city109	year2010	1.87258	0.627317	0	10.3013	106.117	0.330398	0.799841	1.32508	0.093444	0.2952	0.004835	0.2094	1.69462	0.323276	0.020883	15.2245	1
city109	year2011	1.70327	0.532548	0	10.4604	109.42	0.339	0.82142	1.23811	0.090395	0.3033	0.006302	0.3786	1.75239	0.342017	0.018559	17.5739	1
city109	year2012	1.50635	0.409692	0	10.5894	112.135	0.348599	0.774524	1.23233	0.108541	0.3067	0.005969	0.2558	1.76099	0.342183	0.020017	18.7175	1
city109	year2013	1.56994	0.451038	0	10.6572	113.576	0.3598	0.76555	1.30831	0.108652	0.4774	0.005404	0.2021	1.89824	0.37629	0.019342	19.5929	1
city109	year2014	1.46499	0.381851	0	10.7286	115.103	0.3926	0.768222	1.38579	0.106031	0.4953	0.003704	0.7266	1.87508	0.359857	0.01749	16.7809	1
city109	year2015	1.39825	0.335221	0	10.7802	116.213	0.4032	0.765728	1.45998	0.122802	0.5173	0.002689	0.3669	1.87943	0.377339	0.017405	13.9759	1
city109	year2016	1.28564	0.251257	0	10.8368	117.436	0.420602	0.741489	1.53314	0.112827	0.5377	0.00274	0.4877	1.86572	0.366875	0.023654	13.5769	1
city109	year2017	1.24721	0.220905	0	10.9069	118.96	0.422964	0.866365	1.55095	0.114211	0.5557	0.002785	0.4345	1.88485	0.374901	0.022795	17.4093	1
city109	year2018	1.54531	0.435226	1	10.9725	120.396	0.428199	0.858209	1.59438	0.122518	0.5701	0.004067	0.4864	2.01196	0.401283	0.022168	17.0991	1
city109	year2019	1.53302	0.42724	1	10.8647	118.042	0.4787	0.876298	1.98426	0.144725	0.5303	0.003653	0.3025	2.04574	0.25548	0.022846	14.473	1
city109	year2020	1.41995	0.350619	1	10.9128	119.089	0.492405	0.888171	2.20995	0.156285	0.533	0.002515	0.2373	1.99022	0.238242	0.024176	15.2194	1
city109	year2021	1.29874	0.261398	1	11.0385	121.849	0.483501	0.892702	2.19207	0.141406	0.544	0.001194	0.3205	2.02853	0.304711	0.032754	16.0232	1
city110	year2006	3.15933	1.15036	0	9.55216	91.2438	0.272608	0.221325	1.42228	0.087563	0.37	0.008982	0.2657	1.49033	0.85492	0.01091	20.9875	1
city110	year2007	2.65754	0.9774	0	9.78634	95.7725	0.261999	0.242955	1.33159	0.089538	0.3821	0.012761	0.2133	1.49786	0.733848	0.018283	18.2738	1
city110	year2008	2.52428	0.925957	0	9.85661	97.1528	0.2621	0.247511	1.8536	0.291274	0.395	0.013865	0.1797	1.51055	0.566866	0.012252	21.0825	1
city110	year2009	2.2757	0.822286	0	9.9689	99.379	0.264999	0.264932	2.31887	0.248822	0.412	0.010642	0.073	1.51941	0.377496	0.014844	21.9865	1
city110	year2010	2.50921	0.919969	0	10.1399	102.818	0.256342	0.339666	2.14967	0.2436	0.4132	0.01112	0.1933	1.77739	0.320993	0.014597	16.8673	1
city110	year2011	2.21385	0.794732	0	10.3597	107.323	0.243809	0.34838	1.95869	0.134717	0.4299	0.010885	0.2086	1.8398	0.348585	0.020688	15.836	1
city110	year2012	1.84968	0.615012	0	10.4897	110.034	0.246727	0.32313	1.96263	0.130179	0.4479	0.009539	0.2382	1.76349	0.371588	0.040563	15.2724	1
city110	year2013	1.73058	0.548458	0	10.4804	109.839	0.259997	0.361644	1.96981	0.135875	0.4586	0.009004	0.3204	1.82416	0.408938	0.025067	16.0116	1
city110	year2014	1.76168	0.566266	0	10.6711	113.872	0.271474	0.361667	1.96902	0.130037	0.4727	0.00839	0.4936	1.8835	0.440947	0.032658	16.176	1
city110	year2015	1.50894	0.411409	0	10.7299	115.131	0.307534	0.317609	1.95769	0.136739	0.4847	0.007858	0.2373	1.77554	0.505336	0.027057	13.3471	1
city110	year2016	1.43973	0.364454	0	10.8165	116.997	0.334686	0.337659	1.99592	0.129609	0.4958	0.004602	0.1841	1.82734	0.520662	0.029722	11.925	1
city110	year2017	1.19995	0.18228	0	10.9367	119.611	0.403091	0.643846	1.88985	0.121106	0.5098	0.002824	0.1512	1.77479	0.570618	0.044323	15.7375	1
city110	year2018	1.38494	0.32566	0	11.044	121.97	0.40627	0.658919	1.86853	0.12284	0.5235	0.002675	0.3752	2.03971	0.592207	0.029259	16.2459	1
city110	year2019	1.05811	0.056489	1	11.0935	123.066	0.392532	0.691772	1.95286	0.123372	0.539	0.003662	0.2287	1.85764	0.6293	0.029555	19.0617	1
city110	year2020	1.23854	0.21393	1	11.1483	124.285	0.417086	0.730775	2.16285	0.128757	0.56	0.004548	0.2614	2.05214	0.635206	0.03513	17.017	1
city110	year2021	1.2104	0.190953	1	11.2493	126.547	0.417086	0.722095	2.18127	0.122846	0.571	0.004687	0.3061	2.13311	0.566392	0.050498	17.7947	1
city111	year2006	9.54936	2.25647	0	8.78048	77.0968	0.438052	0.791964	3.2891	0.247885	0.3563	0.000258	0.3689	1.82346	0.375305	0.012357	14.8394	0
city111	year2007	6.97236	1.94195	0	9.01299	81.234	0.383646	0.711576	3.00915	0.256478	0.3671	0.000655	0.3689	1.78899	0.370689	0.012969	13.9897	0
city111	year2008	6.5599	1.88098	0	9.22039	85.0156	0.375852	0.574412	2.96423	0.272964	0.3671	0.000848	0.3674	1.90698	0.33419	0.01342	16.0394	0
city111	year2009	5.63882	1.72967	0	9.33185	87.0834	0.47494	0.445578	3.90329	0.29207	0.3752	0.013361	0.4275	1.85907	0.282678	0.01314	16.8191	0
city111	year2010	4.53303	1.51139	0	9.5605	91.4032	0.441541	0.477601	3.00973	0.293925	0.3786	0.002235	0.3257	1.86373	0.235659	0.018467	20.0763	0
city111	year2011	3.96566	1.37767	0	9.79918	96.0239	0.385391	0.509167	2.78841	0.27448	0.398	0.001954	0.5749	1.95893	0.218835	0.021501	15.4605	0
city111	year2012	3.09413	1.12951	0	9.90753	98.1591	0.391741	0.553462	2.88188	0.292343	0.4143	0.001996	0.4851	1.82417	0.181393	0.023293	15.2648	0
city111	year2013	4.02614	1.39281	0	9.95475	99.097	0.403098	0.554783	3.12464	0.325581	0.4304	0.000467	0.4397	2.13595	0.166627	0.023116	16.9262	0
city111	year2014	3.0005	1.09878	0	9.98948	99.7897	0.429101	0.61105	3.2156	0.314478	0.4466	0.003901	0.382	1.87677	0.125887	0.022952	17.1347	0
city111	year2015	4.0886	1.4082	0	9.9865	99.7302	0.459476	0.58429	3.45462	0.355252	0.4631	0.003913	0.364	2.20683	0.08291	0.022471	11.412	0
city111	year2016	3.40829	1.22621	0	10.0322	100.645	0.470485	0.750739	3.54682	0.345676	0.479	0.00308	0.2809	2.06998	0.170506	0.033837	12.3653	0
city111	year2017	3.33066	1.20317	0	10.2028	104.097	0.433176	0.964751	3.24733	0.340891	0.4944	0.00344	0.3249	2.24672	0.185385	0.023996	15.7772	0
city111	year2018	2.60932	0.959091	0	10.3485	107.091	0.447303	0.814342	3.08628	0.317227	0.5095	0.003134	0.2526	2.12582	0.198036	0.021652	15.2604	0
city111	year2019	2.68134	0.986317	0	10.3601	107.332	0.486036	0.966717	3.3974	0.370274	0.5279	0.00207	0.2664	2.15887	0.245228	0.024465	15.1499	0
city111	year2020	2.55258	0.937103	0	10.4715	109.652	0.485069	0.964491	3.60575	0.391143	0.5378	0.000884	0.4401	2.15525	0.284305	0.026798	15.239	0
city111	year2021	2.09454	0.739333	0	10.8256	117.194	0.407456	0.96132	3.09407	0.292819	0.547	0.000169	0.3788	2.22243	0.263579	0.034155	19.0476	0
city112	year2006	8.56835	2.14807	0	8.90314	79.2659	0.448804	0.864169	1.50866	0.15188	0.3106	0.004572	0.3142	1.74433	0.521562	0.010767	14.1864	1
city112	year2007	7.32724	1.9916	0	9.10997	82.9916	0.430393	0.85919	1.45914	0.219189	0.3311	0.004898	0.3142	1.79321	0.477141	0.01218	17.0823	1
city112	year2008	5.80358	1.75847	0	9.3011	86.5105	0.416801	0.879441	1.41596	0.189504	0.3462	0.005632	0.3142	1.7483	0.409344	0.009945	17.146	1
city112	year2009	5.60527	1.72371	0	9.39607	88.2861	0.444502	0.902583	1.70993	0.159035	0.362	0.006194	0.2899	1.81851	0.388736	0.011128	17.9381	1
city112	year2010	4.99968	1.60937	0	9.57297	91.6418	0.427606	0.889093	1.52822	0.215655	0.3609	0.006295	0.4083	1.89011	0.352347	0.013405	19.0896	1
city112	year2011	4.26344	1.45008	0	9.78785	95.802	0.403297	0.911118	1.46688	0.210801	0.3769	0.005432	0.6183	1.94891	0.383021	0.013152	20.4238	1
city112	year2012	3.5936	1.27916	0	9.95313	99.0648	0.406195	0.858086	1.50088	0.22229	0.3901	0.005157	0.2343	1.9409	0.387461	0.018052	21.15	1
city112	year2013	3.27794	1.18722	0	9.98516	99.7034	0.419498	0.858668	1.56377	0.230072	0.4044	0.005217	0.3409	1.96205	0.53408	0.01923	14.7037	1
city112	year2014	3.08385	1.12618	0	10.101	102.03	0.418501	0.824269	1.64406	0.237804	0.413	0.005671	0.288	1.93615	0.48029	0.021917	14.6991	1
city112	year2015	3.00287	1.09957	0	10.1682	103.392	0.436796	0.768119	1.81498	0.262736	0.4275	0.005574	0.3372	1.99886	0.519412	0.023261	12.9999	1
city112	year2016	2.95576	1.08376	0	10.2582	105.231	0.474599	0.753407	1.90844	0.267521	0.4428	0.001942	0.4979	2.05996	0.531485	0.032169	13.1458	1
city112	year2017	2.65734	0.977326	0	10.2915	105.915	0.540163	0.957839	2.04141	0.281465	0.4615	0.002336	0.4381	1.9648	0.448779	0.021926	16.3244	1
city112	year2018	2.60704	0.958217	0	10.3238	106.581	0.570401	0.95972	2.06665	0.30546	0.4775	0.002466	0.31	2.01875	0.414831	0.022675	16.9101	1
city112	year2019	2.77234	1.01969	0	10.3875	107.9	0.58384	0.958871	2.09031	0.290852	0.4903	0.002776	0.1795	2.14631	0.354568	0.023483	17.0224	1
city112	year2020	2.53513	0.930245	1	10.5014	110.279	0.558369	0.960315	2.28105	0.288107	0.4718	0.003043	0.2111	2.09523	0.323264	0.024593	22.7992	1
city112	year2021	2.62193	0.963909	1	10.5908	112.165	0.550968	0.96655	2.29056	0.258338	0.4811	0.002926	0.3385	2.2175	0.252379	0.032873	21.8139	1
city113	year2006	3.03478	1.11014	0	10.1283	102.582	0.333105	0.791177	1.48399	0.070626	0.6121	0.089116	0.3371	2.2214	0.459342	0.02692	19.9666	1
city113	year2007	2.82154	1.03728	0	10.2732	105.539	0.339798	0.681418	1.53584	0.077883	0.6122	0.084516	0.4671	2.31404	0.381425	0.031131	19.5519	1
city113	year2008	2.48716	0.91114	0	10.4066	108.297	0.341199	0.870509	1.52243	0.082379	0.6127	0.072795	0.3492	2.32386	0.347582	0.026859	16.2486	1
city113	year2009	2.23081	0.802364	0	10.4862	109.96	0.378932	0.845562	1.83941	0.095252	0.6127	0.067351	0.5122	2.27403	0.331282	0.028463	16.2204	1
city113	year2010	1.7472	0.558012	0	10.6781	114.022	0.34851	0.885437	1.81441	0.107192	0.6184	0.056255	0.2094	2.18925	0.309934	0.031954	15.8888	1
city113	year2011	1.76957	0.570734	0	10.7217	114.955	0.36214	0.874694	1.73024	0.108553	0.6219	0.048386	0.3352	2.37319	0.309314	0.033971	18.0941	1
city113	year2012	1.51018	0.412231	0	10.8371	117.443	0.368045	0.883108	1.69313	0.115767	0.639	0.046068	0.2636	2.34093	0.306197	0.040303	19.5543	1
city113	year2013	1.3923	0.330959	0	11.2656	126.914	0.370532	0.878557	1.79646	0.122572	0.66	0.042412	0.4322	2.38358	0.40879	0.045982	15.6374	1
city113	year2014	1.16531	0.152987	0	11.0613	122.352	0.392801	0.901646	1.77523	0.124309	0.67	0.040247	0.4278	2.29199	0.428947	0.044769	17.2753	1
city113	year2015	1.33262	0.287149	0	11.1009	123.23	0.388152	0.89337	1.93529	0.154797	0.6815	0.021918	0.3882	2.44522	0.448188	0.043993	13.3745	1
city113	year2016	1.20896	0.189759	1	11.1789	124.968	0.398693	0.900697	2.25659	0.149194	0.6905	0.022241	0.4876	2.41216	0.456937	0.049649	12.4712	1
city113	year2017	1.12627	0.118914	1	11.271	127.035	0.425821	0.94346	2.3671	0.147438	0.6955	0.020548	0.7932	2.4365	0.495176	0.049384	14.2294	1
city113	year2018	0.949589	-0.051726	1	11.3553	128.943	0.425895	0.942033	2.55675	0.132637	0.7076	0.102391	0.5628	2.30036	0.509714	0.048005	19.5156	1
city113	year2019	1.00213	0.002128	1	11.3626	129.109	0.435987	0.932231	2.81018	0.147215	0.7212	0.015383	0.3359	2.37714	0.468833	0.048041	15.6349	1
city113	year2020	1.04392	0.042981	1	11.159	124.523	0.442545	0.920901	3.23216	0.151001	0.728	0.073303	0.1609	2.40454	0.429635	0.051188	18.4855	1
city113	year2021	0.86745	-0.142197	1	11.3159	128.05	0.420316	0.931684	3.07693	0.133275	0.729	0.128369	0.2195	2.36403	0.394108	0.062475	15.3175	1
city114	year2006	0.674271	-0.394123	0	10.1334	102.686	0.488547	0.23905	3.31459	0.091709	0.615	0.053511	0.1354	0.538836	0.246746	0.028131	17.2501	1
city114	year2007	0.47003	-0.754959	0	10.1858	103.751	0.476826	0.206461	3.16243	0.107108	0.626	0.026026	0.3428	0.384313	0.231394	0.030576	18.2622	1
city114	year2008	0.470156	-0.754692	0	10.3371	106.856	0.465054	0.224355	3.5188	0.129821	0.6358	0.039972	0.2056	0.564298	0.203994	0.029535	15.0427	1
city114	year2009	0.487163	-0.719157	0	10.4692	109.604	0.495942	0.450784	3.69868	0.133472	0.6485	0.042434	0.1914	0.705851	0.193265	0.064535	15.5315	1
city114	year2010	0.314392	-1.15711	0	10.7895	116.413	0.501743	0.45982	4.93935	0.140035	0.6551	0.059213	0.2301	0.477097	0.196876	0.060559	19.1356	1
city114	year2011	0.26639	-1.32279	0	10.7946	116.523	0.500594	0.482451	4.50356	0.125153	0.67	0.061746	0.212	0.520009	0.203825	0.049726	15.7636	1
city114	year2012	0.228094	-1.478	0	10.9617	120.159	0.494563	0.520016	4.42072	0.120881	0.6844	0.066623	0.2616	0.516221	0.221761	0.050713	16.9098	1
city114	year2013	0.234231	-1.45145	0	11.2473	126.502	0.502172	0.544768	4.53184	0.127541	0.694	0.076258	0.3336	0.622367	0.132787	0.055542	17.5683	1
city114	year2014	0.234462	-1.45046	0	11.1565	124.468	0.516178	0.484107	4.63179	0.133246	0.7037	0.053508	0.4146	0.697104	0.267956	0.079856	14.5363	1
city114	year2015	0.225842	-1.48792	0	11.2155	125.787	0.52814	0.531374	4.76245	0.135951	0.7147	0.043363	0.2885	0.673369	0.166662	0.091614	11.9549	1
city114	year2016	0.230479	-1.4676	0	11.251	126.585	0.53354	0.532472	4.63754	0.131131	0.7062	0.032772	0.1458	0.671002	0.182457	0.082501	13.0738	1
city114	year2017	0.202112	-1.59893	0	11.3606	129.063	0.532085	0.615754	4.56366	0.127697	0.7185	0.049282	0.2716	0.674046	0.408224	0.076244	18.966	1
city114	year2018	0.178636	-1.7224	0	11.4593	131.316	0.541232	0.611396	4.43727	0.119758	0.7312	0.052943	0.4095	0.641854	0.424564	0.06746	16.0795	1
city114	year2019	0.150354	-1.89476	1	11.5462	133.315	0.655738	0.614315	4.33316	0.117966	0.7441	0.053398	0.275	0.533612	0.434058	0.061598	16.0689	1
city114	year2020	0.141697	-1.95406	1	11.3584	129.013	0.657178	0.64804	4.62607	0.121887	0.788	0.05475	0.2169	0.496482	0.419002	0.056714	16.7295	1
city114	year2021	0.155626	-1.8603	1	11.4576	131.277	0.657178	0.595476	4.60812	0.112351	0.795	0.048449	0.2755	0.689155	0.375818	0.099688	20.2684	1
city115	year2006	2.41939	0.883517	0	10.0878	101.764	0.349995	0.820129	1.52933	0.068753	0.492	0.055142	0.1287	1.79025	0.443803	0.014008	19.059	1
city115	year2007	2.35252	0.855487	0	10.2606	105.28	0.352827	0.878532	1.52804	0.073718	0.502	0.050726	0.3227	1.94872	0.411365	0.014647	16.3669	1
city115	year2008	1.72479	0.545108	0	10.4411	109.017	0.354741	0.90431	1.55172	0.080378	0.513	0.075929	0.3066	1.83227	0.380811	0.018149	14.0353	1
city115	year2009	1.76627	0.568867	0	10.607	112.508	0.360637	0.881624	1.70354	0.085653	0.529	0.083369	0.192	1.97873	0.426287	0.021396	20.3675	1
city115	year2010	1.34833	0.298864	0	10.8155	116.975	0.376221	0.848328	1.75673	0.090459	0.5675	0.078081	0.2909	1.89135	0.405302	0.023348	17.5413	1
city115	year2011	1.17678	0.16278	0	10.9844	120.657	0.386986	0.792151	1.72465	0.100511	0.579	0.051631	0.5766	1.91925	0.417393	0.029658	15.5434	1
city115	year2012	1.23114	0.207939	0	11.0927	123.048	0.400092	0.834331	1.81281	0.097096	0.5881	0.046013	0.1217	2.07804	0.394384	0.031071	15.4091	1
city115	year2013	1.1188	0.112257	0	11.1661	124.682	0.410165	0.834946	1.89997	0.098179	0.5998	0.037304	0.3148	2.10332	0.317792	0.028233	16.6536	1
city115	year2014	1.06348	0.061549	0	11.3224	128.197	0.428566	0.83476	1.89355	0.099442	0.612	0.023053	0.3578	2.15705	0.315311	0.027597	18.0503	1
city115	year2015	1.01058	0.010528	0	11.4036	130.042	0.438872	0.831078	1.9456	0.110231	0.6279	0.013155	0.5157	2.19559	0.355042	0.027326	12.1946	1
city115	year2016	0.916671	-0.087007	0	11.5044	132.351	0.449582	0.837522	1.99347	0.107649	0.644	0.017973	0.3807	2.19792	0.406765	0.035017	11.6141	1
city115	year2017	0.862458	-0.147969	0	11.6087	134.762	0.459439	0.89779	1.95826	0.102393	0.6605	0.016453	0.5227	2.25359	0.488175	0.035986	16.7033	1
city115	year2018	0.723414	-0.323773	0	11.7031	136.963	0.47009	0.893931	1.94433	0.103068	0.6713	0.014775	0.56	2.15581	0.486601	0.033937	17.5839	1
city115	year2019	0.678842	-0.387367	1	11.7665	138.451	0.475048	0.894296	2.06416	0.104607	0.682	0.016363	0.511	2.1534	0.577105	0.035052	13.5694	1
city115	year2020	0.787655	-0.238695	1	11.7965	139.157	0.488545	0.902035	2.29268	0.110499	0.7103	0.017731	0.2623	2.34964	0.567186	0.039588	15.0344	1
city115	year2021	0.66925	-0.401597	1	11.8952	141.496	0.473666	0.910119	2.28837	0.102274	0.7142	0.016589	0.4342	2.29399	0.536426	0.05096	17.3371	1
city116	year2006	6.08309	1.80551	0	9.44841	89.2725	0.297944	0.931663	1.72088	0.145284	0.2861	0.002131	0.1556	1.96711	0.377374	0.011036	19.3328	0
city116	year2007	4.89953	1.58914	0	9.70363	94.1604	0.270947	0.930958	1.65432	0.137384	0.2657	0.001525	0.2422	2.02938	0.386914	0.012375	20.3579	0
city116	year2008	4.43825	1.49026	0	9.95456	99.0933	0.248273	0.927916	1.56283	0.149424	0.2654	0.005415	0.3757	2.19005	0.37015	0.013932	20.8775	0
city116	year2009	4.28678	1.45554	0	10.0078	100.156	0.33478	0.929024	1.89989	0.170668	0.3576	0.006018	0.383	2.17035	0.328408	0.015296	16.4524	0
city116	year2010	3.81276	1.33835	0	10.1542	103.108	0.332806	0.924855	2.08538	0.175396	0.3234	0.005326	0.3263	2.20694	0.283841	0.016252	16.7844	0
city116	year2011	2.94839	1.08126	0	10.3642	107.417	0.301775	0.918555	1.85371	0.174206	0.3245	0.003331	0.2147	2.16308	0.301583	0.018624	16.5622	0
city116	year2012	2.99445	1.09676	0	10.4279	108.741	0.314207	0.904793	1.97167	0.199503	0.3253	0.006966	0.5762	2.23968	0.278853	0.020851	17.3012	0
city116	year2013	2.8764	1.05654	0	10.4239	108.658	0.323807	0.880628	2.13039	0.205767	0.3274	0.002014	0.5405	2.2698	0.28383	0.023844	20.0763	0
city116	year2014	2.84906	1.04699	0	10.5487	111.275	0.332003	0.856803	2.27363	0.189431	0.3293	0.006836	0.5559	2.3073	0.263862	0.022146	17.5705	0
city116	year2015	2.93812	1.07777	0	10.5585	111.482	0.358202	0.870517	2.52359	0.215301	0.468	0.007316	0.5922	2.34574	0.206219	0.021912	12.2592	0
city116	year2016	2.66814	0.981382	0	10.615	112.678	0.376798	0.868909	2.68815	0.211149	0.49	0.009237	0.6786	2.30475	0.145521	0.026464	14.981	0
city116	year2017	2.65863	0.977811	0	10.624	112.869	0.42329	0.957989	3.02844	0.231252	0.507	0.001743	0.5366	2.32756	0.098596	0.028359	17.9634	0
city116	year2018	2.79941	1.02941	0	10.6329	113.059	0.456797	0.963537	3.29103	0.254582	0.5207	0.00904	0.7066	2.3848	0.161703	0.029514	16.7156	0
city116	year2019	2.87926	1.05753	0	10.6233	112.855	0.465303	0.954381	3.65583	0.28676	0.5326	0.002559	0.3964	2.4032	0.22984	0.030342	16.2262	0
city116	year2020	2.93879	1.078	0	10.739	115.326	0.461903	0.963116	3.81268	0.289782	0.55	0.00415	0.4859	2.4814	0.231951	0.031195	17.4954	0
city116	year2021	2.84801	1.04662	1	10.8346	117.389	0.439776	0.963347	3.73579	0.248182	0.58	0.009165	0.561	2.5457	0.224415	0.038927	16.8722	0
city117	year2006	6.36814	1.85131	0	9.0114	81.2053	0.318791	0.904409	1.55452	0.136815	0.2384	0.029819	0.1144	1.64923	0.494289	0.008648	15.8777	1
city117	year2007	4.95789	1.60098	0	9.16639	84.0227	0.315014	0.890609	1.49389	0.161944	0.2425	0.030387	0.0299	1.55535	0.40733	0.010058	16.8761	1
city117	year2008	4.48207	1.50008	0	9.32661	86.9857	0.298307	0.899418	1.43767	0.186045	0.245	0.024263	0.1623	1.61291	0.330946	0.010482	17.9426	1
city117	year2009	3.51291	1.25645	0	9.46676	89.6195	0.309996	0.868905	1.81651	0.209086	0.4295	0.018471	0.1515	1.48755	0.307112	0.010807	16.5403	1
city117	year2010	3.2866	1.18985	0	9.68552	93.8093	0.310598	0.860459	1.55767	0.221337	0.372	0.016289	0.5051	1.63428	0.27686	0.011834	18.0357	1
city117	year2011	3.07534	1.12342	0	9.84729	96.9691	0.282798	0.871374	1.57173	0.240625	0.3882	0.015336	0.3849	1.71242	0.25912	0.013656	17.2997	1
city117	year2012	2.35974	0.858552	0	9.94856	98.9738	0.287404	0.726633	1.71187	0.24509	0.4071	0.015015	0.1342	1.53898	0.209205	0.014765	14.5623	1
city117	year2013	2.61365	0.960746	0	10.0166	100.332	0.306302	0.740249	1.81826	0.242038	0.4209	0.014543	0.3261	1.768	0.225936	0.015818	16.1269	1
city117	year2014	2.49498	0.914279	0	10.1704	103.437	0.316502	0.695204	1.94864	0.246717	0.435	0.014874	0.4553	1.80019	0.208828	0.014414	19.8402	1
city117	year2015	2.22072	0.797831	0	10.2305	104.663	0.338401	0.709802	2.02472	0.266298	0.4497	0.022071	0.4363	1.81589	0.202991	0.015939	13.7348	1
city117	year2016	1.98804	0.68715	0	10.3175	106.451	0.349002	0.73012	2.2937	0.257935	0.4665	0.023372	0.6179	1.79634	0.197368	0.018053	12.6188	1
city117	year2017	1.67714	0.517088	0	10.381	107.765	0.40133	0.91255	2.52478	0.273984	0.4822	0.018386	0.6167	1.66222	0.176793	0.018186	18.8236	1
city117	year2018	1.70923	0.536043	1	10.4407	109.008	0.446405	0.905349	2.65917	0.291991	0.4981	0.018431	0.4255	1.69919	0.139174	0.01813	13.9713	1
city117	year2019	1.70824	0.535466	1	10.526	110.797	0.477751	0.898543	2.73192	0.314277	0.5135	0.018806	0.2865	1.7852	0.104345	0.018095	14.3002	1
city117	year2020	1.92762	0.656286	1	10.676	113.977	0.484754	0.892336	3.06641	0.317851	0.57	0.019241	0.6787	1.94829	0.048316	0.020455	15.2072	1
city117	year2021	1.49564	0.402557	1	10.8175	117.018	0.485339	0.887707	2.99525	0.279293	0.5796	0.016737	0.6788	1.82921	0.104214	0.026266	18.0773	1
city118	year2006	6.49457	1.87097	0	9.92456	98.4969	0.375519	0.817517	1.69411	0.132854	0.6624	0.009192	0.1344	2.58625	0.228736	0.011236	16.1892	0
city118	year2007	5.294	1.66657	0	10.1044	102.099	0.373675	0.826939	1.44104	0.136284	0.6614	0.009518	0.2272	2.56107	0.232537	0.014949	19.6887	0
city118	year2008	4.55566	1.51637	0	10.297	106.028	0.365588	0.818395	1.34193	0.133013	0.6599	0.014034	0.3775	2.60427	0.235063	0.01526	15.97	0
city118	year2009	4.96534	1.60248	0	10.3527	107.178	0.372066	0.8505	1.93885	0.169075	0.6577	0.030588	0.2997	2.74619	0.226748	0.019054	18.7639	0
city118	year2010	3.57658	1.27441	0	10.6409	113.229	0.351758	0.886936	1.45301	0.167852	0.7166	0.033412	0.2754	2.67365	0.243306	0.018573	18.9629	0
city118	year2011	3.29945	1.19376	0	10.8637	118.02	0.33177	0.894844	1.33138	0.148495	0.6565	0.012081	0.2487	2.81482	0.272471	0.022078	17.8183	0
city118	year2012	2.70469	0.994989	0	10.977	120.495	0.335271	0.884128	1.33325	0.161927	0.6832	0.006451	0.3268	2.72448	0.258342	0.02354	16.6372	0
city118	year2013	2.68195	0.986544	0	11.0266	121.586	0.336529	0.855166	1.38479	0.170777	0.6802	0.024075	0.5659	2.80281	0.310869	0.024913	18.887	0
city118	year2014	2.74326	1.00915	0	11.0216	121.476	0.384132	0.803838	1.57818	0.175079	0.7203	0.017193	0.4306	2.77935	0.279059	0.025099	14.3482	0
city118	year2015	3.16085	1.15084	0	10.9784	120.525	0.430741	0.681002	1.84548	0.137898	0.7251	0.001334	0.473	2.88039	0.316541	0.025014	13.2819	0
city118	year2016	4.53271	1.51132	0	10.6392	113.193	0.42881	0.594363	2.72072	0.202503	0.7277	1.2e-05	0.5277	2.90349	0.140769	0.029723	13.9086	0
city118	year2017	4.29868	1.45831	0	10.7439	115.431	0.411017	0.64276	2.72623	0.190525	0.7399	0.001997	0.3009	2.96281	0.252707	0.028495	20.8265	0
city118	year2018	3.77826	1.32926	0	10.8386	117.475	0.399414	0.655493	2.6844	0.19986	0.7468	0.000652	0.3752	2.94233	0.371655	0.0278	18.4169	0
city118	year2019	4.79731	1.56806	0	10.6306	113.01	0.440039	0.656128	3.6	0.245738	0.6933	0.002476	0.3918	2.97715	0.239134	0.027499	20.1198	0
city118	year2020	4.88821	1.58683	0	10.6951	114.385	0.458686	0.878346	4.15735	0.247683	0.783	0.004204	0.2798	2.98746	0.298081	0.029118	16.8113	0
city118	year2021	4.83517	1.57592	0	10.7651	115.887	0.452825	0.693002	4.08299	0.188656	0.783	0.005231	0.5277	3.04111	0.317895	0.03799	17.3284	0
city119	year2006	5.42282	1.69062	0	9.06021	82.0874	0.347899	0.872027	1.51033	0.079422	0.4502	0.018998	0.2142	1.4288	0.82913	0.014103	16.3356	1
city119	year2007	4.99496	1.60843	0	9.24368	85.4456	0.322103	0.85594	1.34037	0.087929	0.4502	0.019793	0.2362	1.52654	0.742825	0.015132	19.7022	1
city119	year2008	4.60112	1.5263	0	9.4477	89.259	0.311201	0.885845	1.31968	0.085978	0.4536	0.019582	0.3471	1.64489	0.707231	0.015468	21.0576	1
city119	year2009	4.06531	1.40249	0	9.55811	91.3575	0.342371	0.89604	1.75957	0.094514	0.4536	0.020637	0.2302	1.61322	0.695239	0.0173	21.9704	1
city119	year2010	3.22019	1.16944	0	9.76267	95.3097	0.34147	0.898436	1.35084	0.093791	0.4731	0.009963	0.2679	1.5516	0.637566	0.017551	16.6941	1
city119	year2011	3.02224	1.106	0	9.94175	98.8384	0.311368	0.900456	1.3322	0.101084	0.476	0.009002	0.1235	1.65885	0.64115	0.020353	16.701	1
city119	year2012	2.70127	0.993722	0	10.0661	101.326	0.304133	0.90424	1.36534	0.107015	0.49	0.008587	0.3628	1.6555	0.657969	0.021906	17.2996	1
city119	year2013	2.27318	0.821179	0	10.0649	101.302	0.298316	0.756479	1.40003	0.102	0.5003	0.008515	0.453	1.58498	0.574626	0.021894	15.183	1
city119	year2014	2.46832	0.903538	0	10.2955	105.997	0.3273	0.784228	1.44254	0.105262	0.5053	0.008242	0.9489	1.74149	0.605204	0.022804	15.2296	1
city119	year2015	2.14282	0.762124	0	10.3499	107.12	0.395323	0.930068	1.4594	0.146496	0.5089	0.001295	0.5461	1.62586	0.629757	0.021952	13.4093	1
city119	year2016	2.2838	0.825839	1	10.4051	108.266	0.439666	0.755255	1.49966	0.133012	0.51	0.001017	0.4104	1.77696	0.628905	0.025587	13.8007	1
city119	year2017	2.11076	0.747047	1	10.4398	108.989	0.495877	0.89233	1.51743	0.136898	0.5108	0.000545	0.901	1.71066	0.579027	0.03089	15.8701	1
city119	year2018	2.15842	0.769376	1	10.4733	109.69	0.515944	0.939689	1.583	0.145756	0.5118	0.000495	0.3411	1.81313	0.630628	0.043981	18.7496	1
city119	year2019	2.01509	0.700662	1	10.4479	109.159	0.525425	0.935703	1.71093	0.166362	0.5123	0.000584	0.4016	1.78928	0.54704	0.055826	20.2527	1
city119	year2020	2.1323	0.757203	1	10.532	110.923	0.534205	0.932558	1.81955	0.178154	0.5065	0.000639	0.297	1.84265	0.423363	0.059069	16.284	1
city119	year2021	2.06828	0.726719	1	10.6083	112.536	0.54224	0.936452	1.81974	0.161478	0.5152	0.000602	0.2062	1.88257	0.305466	0.12712	14.9603	1
city120	year2006	6.50198	1.87211	0	10.148	102.982	0.249836	0.281785	1.64603	0.13879	0.576	0.002127	0.2598	2.8508	0.346918	0.016479	15.8086	0
city120	year2007	6.22805	1.82906	0	10.3173	106.447	0.239182	0.29262	1.53805	0.136115	0.586	0.007094	0.2544	2.97215	0.342121	0.015263	16.9708	0
city120	year2008	3.9589	1.37597	0	10.5262	110.801	0.22158	0.301863	1.54053	0.13923	0.596	0.026815	0.3754	2.72304	0.341785	0.01585	17.8581	0
city120	year2009	5.38593	1.68379	0	10.5068	110.393	0.244529	0.308638	1.73553	0.177248	0.6	0.028845	0.3426	3.01896	0.278692	0.018944	18.0661	0
city120	year2010	4.09987	1.41095	0	10.6572	113.576	0.22113	0.354911	1.81497	0.143279	0.601	0.026916	0.3856	2.95008	0.27733	0.025083	17.0588	0
city120	year2011	4.12086	1.41606	0	10.8787	118.346	0.207028	0.37345	1.71447	0.141934	0.6164	0.015181	0.3432	3.09644	0.271267	0.024477	15.8531	0
city120	year2012	3.67842	1.30248	0	11.0086	121.189	0.206546	0.386203	1.75381	0.146173	0.6301	0.008856	0.2509	3.02646	0.293282	0.037046	16.6791	0
city120	year2013	3.24471	1.17703	0	11.1776	124.939	0.219521	0.313354	1.73946	0.143664	0.6343	0.008607	0.1357	2.93908	0.31326	0.030044	16.8494	0
city120	year2014	3.15532	1.14909	0	11.1654	124.666	0.234736	0.356643	1.68268	0.139148	0.6403	0.007857	0.2154	2.962	0.320537	0.02869	15.6063	0
city120	year2015	3.23987	1.17553	0	11.2263	126.03	0.25167	0.321995	1.67962	0.121759	0.6474	0.00674	0.2986	3.03793	0.306825	0.029678	12.3995	0
city120	year2016	3.62581	1.28808	0	11.3172	128.079	0.273692	0.314019	1.65294	0.120266	0.6534	0.002026	0.1921	3.21571	0.345066	0.029515	13.1758	0
city120	year2017	2.66391	0.979796	0	11.3917	129.771	0.316426	0.476257	1.62407	0.125249	0.6599	1.9e-06	0.5633	3.02452	0.37052	0.03693	19.3048	0
city120	year2018	2.94248	1.07925	0	11.461	131.355	0.343113	0.633268	1.57346	0.117543	0.6659	0.007669	0.1965	3.24454	0.335497	0.041085	19.6886	0
city120	year2019	2.51276	0.921383	1	11.3201	128.145	0.364022	0.892777	1.88809	0.135968	0.6677	0.005034	0.245	3.14903	0.203367	0.034594	18.5633	0
city120	year2020	2.73477	1.00605	1	11.3598	129.045	0.37041	0.897147	1.74699	0.153515	0.696	0.000755	0.2375	3.27168	0.224404	0.040016	20.1453	0
city120	year2021	2.73189	1.00499	1	11.4447	130.981	0.37041	0.901662	1.70877	0.151372	0.6992	0.002896	0.2143	3.35637	0.171149	0.052583	14.2144	0
city121	year2006	3.06238	1.11919	0	9.32108	86.8825	0.323295	0.879032	1.61543	0.103	0.3551	0.012472	0.1053	1.22354	0.313782	0.009251	17.9752	1
city121	year2007	2.48087	0.908611	0	9.55358	91.2709	0.323352	0.853703	1.42822	0.108031	0.3733	0.014939	0.358	1.19752	0.292488	0.010241	17.8124	1
city121	year2008	1.90738	0.645729	0	9.75365	95.1337	0.313347	0.851032	1.37138	0.104506	0.3916	0.016725	0.4052	1.12226	0.270782	0.010827	17.4888	1
city121	year2009	1.9476	0.666598	0	9.79768	95.9945	0.303655	0.852841	1.58885	0.132647	0.4096	0.017429	0.2548	1.17396	0.213078	0.011345	15.5046	1
city121	year2010	1.71992	0.542276	0	9.96157	99.2329	0.291035	0.855889	1.56016	0.132944	0.4109	0.018718	0.3459	1.22059	0.198672	0.013879	17.2205	1
city121	year2011	1.65968	0.506625	0	10.1734	103.498	0.282904	0.859099	1.43837	0.135169	0.4289	0.023008	0.2677	1.39521	0.235336	0.017279	15.8231	1
city121	year2012	1.30073	0.262923	0	10.2611	105.29	0.304846	0.845318	1.44779	0.149097	0.4469	0.024786	0.1572	1.22809	0.220389	0.021083	17.3202	1
city121	year2013	1.2067	0.187886	0	10.2491	105.044	0.313863	0.833121	1.56673	0.151612	0.4607	0.025953	0.2472	1.22666	0.204226	0.021342	17.2678	1
city121	year2014	1.37277	0.316827	0	10.4252	108.685	0.365889	0.831411	1.60247	0.145728	0.4758	0.02786	0.3275	1.42935	0.201801	0.021303	20.3609	1
city121	year2015	1.36135	0.308475	0	10.4441	109.079	0.389642	0.778296	1.71566	0.157441	0.4903	0.029982	0.1783	1.43935	0.189921	0.025914	12.6255	1
city121	year2016	1.12703	0.119586	0	10.5402	111.096	0.401514	0.619155	1.6913	0.150307	0.5044	0.031354	0.4666	1.32987	0.209514	0.038501	13.5524	1
city121	year2017	1.04671	0.045656	0	10.6153	112.685	0.421511	0.913414	1.72367	0.156922	0.5195	0.031288	0.3034	1.33878	0.238439	0.026614	15.9099	1
city121	year2018	1.0077	0.007667	1	10.6851	114.171	0.431893	0.90828	1.7948	0.159849	0.5341	0.197828	0.5022	1.35612	0.231025	0.027074	17.9097	1
city121	year2019	0.813601	-0.206285	1	10.8253	117.187	0.454391	0.902867	1.76313	0.159254	0.5491	0.028738	0.4936	1.26924	0.319131	0.02508	15.4757	1
city121	year2020	0.885583	-0.121509	1	10.7837	116.288	0.454037	0.915648	1.9914	0.156975	0.5758	0.117217	0.6171	1.38839	0.333096	0.026139	18.0948	1
city121	year2021	0.927287	-0.075492	1	10.8595	117.929	0.463284	0.901856	2.09334	0.136191	0.5839	0.228677	0.6491	1.50139	0.227489	0.035923	18.0369	1
city122	year2006	9.08121	2.20621	0	9.86131	97.2454	0.303122	0.842062	1.46324	0.103082	0.3564	0.04626	0.1844	2.8513	0.056206	0.015176	16.3408	0
city122	year2007	5.88521	1.77244	0	10.1272	102.56	0.280906	0.942749	1.34059	0.116264	0.3591	0.08027	0.3057	2.6751	0.015811	0.016977	16.9029	0
city122	year2008	5.24336	1.65696	0	10.4809	109.849	0.279802	0.924526	1.2163	0.110882	0.5585	0.077811	0.2602	2.84041	0.208773	0.013183	16.5086	0
city122	year2009	4.06812	1.40318	0	10.6597	113.629	0.346304	0.930694	1.18773	0.121184	0.5845	0.060428	0.2049	2.76044	0.407499	0.015682	15.9267	0
city122	year2010	2.96378	1.08647	0	10.924	119.334	0.301004	0.94741	1.24018	0.12303	0.6159	0.056953	0.4248	2.76335	0.368808	0.015985	16.3451	0
city122	year2011	2.74428	1.00952	0	11.1295	123.866	0.273495	0.890904	1.20059	0.131887	0.6358	0.049222	0.3259	2.88532	0.465091	0.020146	15.6131	0
city122	year2012	2.81413	1.03465	0	11.1881	125.174	0.310001	0.860328	1.29093	0.151371	0.6559	0.041436	0.6444	2.96482	0.328525	0.021418	21.3518	0
city122	year2013	2.91235	1.06896	0	11.154	124.412	0.361296	0.921588	1.41641	0.150469	0.6643	0.023022	0.3042	3.00847	0.337123	0.025137	14.3529	0
city122	year2014	2.84986	1.04727	0	11.261	126.81	0.361503	0.93531	1.44123	0.14633	0.6743	0.023582	0.3665	3.04349	0.324897	0.026934	14.7942	0
city122	year2015	2.3326	0.846985	0	11.3066	127.839	0.383302	0.933782	1.65537	0.160697	0.6845	0.024052	0.4785	2.88367	0.329073	0.033029	13.1109	0
city122	year2016	2.6995	0.993067	0	11.3913	129.762	0.4178	0.935966	1.61513	0.147609	0.6886	0.025557	0.3284	3.11609	0.346719	0.050829	13.6515	0
city122	year2017	2.13153	0.756839	0	11.3813	129.534	0.436306	0.939321	1.78597	0.156984	0.7001	0.028466	0.2714	2.96359	0.252244	0.038861	20.122	0
city122	year2018	2.74354	1.00925	1	11.3712	129.304	0.450299	0.924392	1.90832	0.136526	0.7003	0.030601	0.3333	2.9719	0.046995	0.053623	16.4727	0
city122	year2019	3.17594	1.1556	1	11.3101	127.918	0.468854	0.913782	2.30397	0.160582	0.7008	0.036156	0.3979	3.20621	0.279365	0.074684	14.7696	0
city122	year2020	2.45275	0.897208	1	11.3336	128.451	0.471721	0.905503	2.50288	0.164441	0.7359	0.037472	0.2049	2.97798	0.322524	0.086011	14.3237	0
city122	year2021	2.78303	1.02354	1	11.4724	131.616	0.473562	0.886364	2.47121	0.13655	0.7414	0.032294	0.2528	3.24708	0.334831	0.198301	15.7539	0
city123	year2006	0.853841	-0.158011	0	11.1912	125.243	0.387961	0.898809	1.9405	0.064655	0.671	0.066475	0.2428	1.83233	0.466021	0.029834	18.7304	1
city123	year2007	0.71428	-0.336481	0	11.3377	128.543	0.40097	0.875925	1.91109	0.070187	0.6743	0.054623	0.5215	1.80542	0.441046	0.031787	17.2449	1
city123	year2008	0.630737	-0.460866	0	11.4665	131.481	0.409533	0.839508	2.04704	0.076702	0.6751	0.049761	0.484	1.81725	0.401465	0.035706	17.7938	1
city123	year2009	0.680888	-0.384357	0	11.584	134.189	0.413028	0.834729	1.98674	0.081257	0.6776	0.043833	0.3091	1.99489	0.446786	0.038456	17.621	1
city123	year2010	0.535817	-0.623962	0	11.4313	130.675	0.428007	0.826268	2.53839	0.084353	0.7033	0.038561	0.5379	1.89267	0.401302	0.041935	15.5681	1
city123	year2011	0.514062	-0.665411	0	11.5847	134.205	0.440259	0.7972	2.36276	0.086142	0.7223	0.032902	0.557	2.01078	0.439199	0.055789	15.5787	1
city123	year2012	0.492739	-0.707775	0	11.673	136.259	0.451748	0.787291	2.34628	0.085703	0.7291	0.033443	0.2361	2.05476	0.443474	0.05821	19.6771	1
city123	year2013	0.428341	-0.847835	0	12.0493	145.186	0.46024	0.787992	2.39377	0.088163	0.737	0.025623	0.3679	1.97189	0.488827	0.053958	19.4656	1
city123	year2014	0.408782	-0.894573	0	11.7471	137.994	0.48399	0.769584	2.50077	0.091167	0.7447	0.021743	0.4066	1.96879	0.460832	0.057755	16.3185	1
city123	year2015	0.45896	-0.778793	0	11.7825	138.827	0.491076	0.774809	2.58765	0.096482	0.754	0.023414	0.2236	2.11448	0.506524	0.057124	13.2639	1
city123	year2016	0.407094	-0.898712	0	11.8583	140.619	0.513359	0.739552	2.65797	0.094176	0.758	0.024613	0.2827	2.05716	0.572199	0.072345	13.863	1
city123	year2017	0.371827	-0.989326	0	11.9689	143.255	0.514867	0.817167	2.49024	0.095664	0.76	0.024036	0.2885	2.05133	0.715455	0.06999	16.7361	1
city123	year2018	0.380035	-0.967493	0	12.0684	145.646	0.511385	0.82884	2.40763	0.092313	0.7628	0.021355	0.3194	2.14785	0.787678	0.065228	16.5595	1
city123	year2019	0.338081	-1.08447	1	12.101	146.434	0.51483	0.855799	2.62994	0.09429	0.771	0.021069	0.4079	2.07108	0.770386	0.066783	14.9308	1
city123	year2020	0.362476	-1.0148	1	12.0188	144.452	0.524731	0.857525	2.74697	0.098224	0.8279	0.019785	0.3202	2.17582	0.755333	0.094481	16.6596	1
city123	year2021	0.326817	-1.11835	1	12.1411	147.406	0.511482	0.856855	2.70656	0.096964	0.8289	0.016018	0.2079	2.18451	0.771371	0.097488	20.0572	1
city124	year2006	5.48299	1.70165	0	9.83724	96.7713	0.356594	0.947399	1.64876	0.064585	0.3297	0.021362	0.1768	2.28461	0.515492	0.008611	16.4833	1
city124	year2007	4.9087	1.59101	0	10.051	101.023	0.354506	0.965519	1.62442	0.073676	0.3512	0.027726	0.4482	2.38927	0.490191	0.010324	15.3235	1
city124	year2008	3.73749	1.31841	0	10.2506	105.075	0.350105	0.970439	1.48121	0.073941	0.3537	0.046058	0.4552	2.318	0.407802	0.011316	14.554	1
city124	year2009	3.40289	1.22462	0	10.3562	107.251	0.353295	0.967796	1.38948	0.084255	0.3526	0.028738	0.2548	2.33181	0.393601	0.014614	19.8058	1
city124	year2010	3.57463	1.27386	0	10.5155	110.576	0.354402	0.963223	1.9159	0.092511	0.3528	0.023071	0.2697	2.42379	0.341039	0.015562	16.4517	1
city124	year2011	3.19285	1.16091	0	10.6737	113.928	0.363502	0.962005	1.75812	0.102427	0.3565	0.020216	0.2447	2.46495	0.339471	0.023249	18.5063	1
city124	year2012	2.82899	1.03992	0	10.7758	116.118	0.377703	0.955218	1.89001	0.102046	0.3583	0.019659	0.2732	2.44239	0.343665	0.022265	20.0957	1
city124	year2013	2.59891	0.955093	0	10.8538	117.805	0.389498	0.92821	2.00609	0.105486	0.5131	0.021877	0.1808	2.44595	0.370355	0.030986	16.1264	1
city124	year2014	2.69897	0.992869	0	10.9393	119.668	0.409903	0.906691	2.13346	0.104083	0.5271	0.021837	0.3859	2.54396	0.366464	0.023367	14.3415	1
city124	year2015	2.75937	1.015	0	10.9701	120.343	0.429202	0.883662	2.26501	0.11095	0.5481	0.021565	0.3607	2.56637	0.366643	0.02356	10.9998	1
city124	year2016	2.56349	0.941368	0	11.0406	121.895	0.4458	0.878551	2.35945	0.113775	0.5686	0.021321	0.2428	2.55871	0.366194	0.029721	13.5123	1
city124	year2017	2.21727	0.796278	0	11.1396	124.091	0.441609	0.876426	2.2454	0.115997	0.5865	0.021112	0.5294	2.50405	0.402168	0.028691	20.856	1
city124	year2018	2.54235	0.933088	1	11.2296	126.104	0.441201	0.87333	2.20444	0.117863	0.6035	0.006371	0.2683	2.69623	0.414568	0.023977	16.3656	1
city124	year2019	2.18349	0.780926	1	11.1021	123.257	0.487301	0.88443	2.70513	0.137223	0.61	0.006616	0.2391	2.62609	0.256757	0.024935	16.8915	1
city124	year2020	2.3014	0.833518	1	11.1213	123.683	0.493862	0.890424	3.02338	0.14287	0.6113	0.005564	0.1834	2.70429	0.247337	0.028139	17.1147	1
city124	year2021	1.88022	0.631387	1	11.2177	125.837	0.503504	0.887082	2.99877	0.122325	0.6193	0.003988	0.2771	2.59647	0.222536	0.035947	17.4499	1
city125	year2006	0.562547	-0.575281	0	9.87689	97.553	0.47091	0.673924	4.35865	0.110725	0.5901	0.013822	0.2796	0.284859	0.269369	0.025505	16.602	1
city125	year2007	0.509529	-0.674268	0	9.98557	99.7116	0.472974	0.675366	4.96948	0.117188	0.591	0.016256	0.2502	0.338567	0.231367	0.029088	18.2759	1
city125	year2008	0.618947	-0.479736	0	10.1591	103.207	0.473548	0.695189	5.54379	0.154455	0.6043	0.027648	0.3388	0.648971	0.200788	0.047304	16.1822	1
city125	year2009	0.595986	-0.517538	0	10.1591	103.207	0.488695	0.723559	4.29733	0.149696	0.61	0.027571	0.3847	0.720814	0.183595	0.052717	15.4725	1
city125	year2010	0.561243	-0.577602	0	10.4208	108.593	0.490093	0.682736	6.19613	0.163324	0.636	0.032213	0.5294	0.718692	0.157289	0.044879	13.8395	1
city125	year2011	0.483596	-0.726505	0	10.567	111.662	0.483973	0.671435	5.91451	0.176018	0.66	0.032799	0.4737	0.809819	0.130975	0.040947	16.0259	1
city125	year2012	0.275188	-1.2903	0	10.7419	115.388	0.489346	0.796498	5.64734	0.17453	0.6706	0.033291	0.3963	0.429642	0.143939	0.045233	20.8298	1
city125	year2013	0.228109	-1.47793	0	11.0419	121.924	0.500253	0.638552	5.63305	0.17151	0.6805	0.032604	0.4141	0.36295	0.172755	0.042978	22.0949	1
city125	year2014	0.198715	-1.61588	0	10.9373	119.624	0.536737	0.627294	5.59656	0.159886	0.6905	0.037011	0.4325	0.30202	0.193561	0.047246	15.5659	1
city125	year2015	0.291249	-1.23358	0	10.9964	120.921	0.552804	0.751669	6.0131	0.155113	0.7005	0.035497	0.4186	0.742711	0.195585	0.046417	13.7426	1
city125	year2016	0.264981	-1.3281	0	11.0691	122.525	0.567306	0.808881	6.09989	0.160091	0.7105	0.01143	0.2358	0.720067	0.193848	0.056131	14.046	1
city125	year2017	0.19423	-1.63871	0	11.1601	124.548	0.572611	0.89444	5.94511	0.163228	0.7205	0.011382	0.1512	0.516317	0.210732	0.051089	21.6906	1
city125	year2018	0.16727	-1.78814	0	11.2436	126.418	0.565926	0.894109	5.74046	0.145347	0.7285	0.010804	0.2493	0.420457	0.200665	0.051858	15.4958	1
city125	year2019	0.159472	-1.83589	0	11.4495	131.091	0.637263	0.894334	5.05868	0.126754	0.736	0.006909	0.2734	0.580378	0.345852	0.052424	18.5775	1
city125	year2020	0.229648	-1.47121	0	11.2971	127.624	0.641319	0.877429	5.35492	0.129946	0.797	0.00458	0.1925	0.97464	0.349231	0.05033	14.6892	1
[truncated: 2,497 more rows]
